# Supplementary material for: Identification and Validation of the Immune Subtypes of Lung Adenocarcinoma: Implications for Immunotherapy
Source: Front Cell Dev Biol. 2020 Jul 3;8:550. doi: 10.3389/fcell.2020.00550 (PMC7348081; doi:10.3389/fcell.2020.00550)
Supplement: Supplementary file 1 [file Table_1.xlsx]

## Sheet: All table columns
All table columns
Table S1. Clinicopathological characteristics of patients from the TCGA cohort
Table S2. Clinicopathological characteristics of patients from the GEO cohort (GSE68465)
Table S3. Univariate analysis of immune-related genes in the TCGA cohort
Table S4. The immune-related genes in gene module signatures
Table S5. The correlation between immune subtypes and gene module signatures
Table S6. The GO enrichment analysis of gene module signatures
Table S7. The correlation between gene module signatures and gene modules
Table S8. The cellular features across immune subtypes in TCGA
Table S9. The various molecular features across immune subtypes in TCGA
Table S10. The distribution of individual patients in 5 tree structures and 4 identified immune subtypes

## Sheet: Table S1
Table S1. clinicopathological characteristics of patients from the TCGA cohort
Samples	OS	Event	Histology	T stage	N stage	M stage	Stage	New event	New event time	Gender	Age
TCGA-55-8614	536	Alive	Lung Adenocarcinoma	T2a	N0	MX	Stage IB	0	536	MALE	76
TCGA-86-8673	862	Alive	Lung Adenocarcinoma	T2	N0	M0	Stage IB	0	862	MALE	61
TCGA-05-4397	731	Dead	Lung Adenocarcinoma	T2	N1	M0	Stage IIB	0	731	MALE	65
TCGA-J2-A4AE	1079	Alive	Lung Adenocarcinoma	T1a	N0	MX	Stage IA	0	1079	FEMALE	77
TCGA-55-6979	237	Dead	Lung Adenocarcinoma	T2	N1	M0	Stage IIB	0	237	FEMALE	59
TCGA-55-8204	515	Alive	Lung Adenocarcinoma	T2a	N0	MX	Stage IB	0	515	FEMALE	87
TCGA-91-6849	35	Alive	Lung Adenocarcinoma	T2	N2	MX	Stage IIIA	0	35	FEMALE	75
TCGA-55-8085	904	Alive	Lung Adenocarcinoma	T1b	N0	M0	Stage IA	0	904	MALE	64
TCGA-78-8648	1209	Dead	Lung Adenocarcinoma	T3	N0	M0	Stage IIB			FEMALE	58
TCGA-75-7025	3305	Alive	Lung Adenocarcinoma	T2	N0	M0	Stage IB	0	3305	MALE	NA
TCGA-55-6968	1293	Dead	Lung Adenocarcinoma	T1	N0	M1	Stage IV	0	1293	MALE	61
TCGA-78-7158	179	Dead	Lung Adenocarcinoma	T4	N2	M0	Stage IIIB	0	179	FEMALE	59
TCGA-75-6206	2590	Alive	Lung Adenocarcinoma	T2	N0	M0	Stage IB	0	2590	MALE	NA
TCGA-S2-AA1A	513	Alive	Lung Adenocarcinoma	T1b	N0	M0	Stage IA	0	513	FEMALE	68
TCGA-35-5375	264	Alive	Lung Adenocarcinoma	T2	N2	M0	Stage IIIA	0	264	MALE	61
TCGA-91-6828	323	Alive	Lung Adenocarcinoma	T1a	N0	M0	Stage IA	0	323	MALE	70
TCGA-05-4245	730	Alive	Lung Adenocarcinoma	T2	N2	M0	Stage IIIA	0	730	MALE	81
TCGA-64-1681	1167	Dead	Lung Adenocarcinoma	T1	N0	M0	Stage IA	0	1167	FEMALE	61
TCGA-95-7039	1272	Alive	Lung Adenocarcinoma	T3	N0	MX	Stage IIB	0	1272	FEMALE	54
TCGA-62-8395	1216	Alive	Lung Adenocarcinoma	T3	N0	M0	Stage IIB			FEMALE	80
TCGA-44-A47B	287	Alive	Lung Adenocarcinoma	T2a	N0	M0	Stage IB	0	287	MALE	79
TCGA-38-4631	354	Dead	Lung Adenocarcinoma	T2	N0	M0	Stage IB	0	354	FEMALE	72
TCGA-62-8398	444	Dead	Lung Adenocarcinoma	T2	N2	M0	Stage IIIA	0	444	MALE	55
TCGA-55-6543	435	Alive	Lung Adenocarcinoma	T1b	N0	MX	Stage IA	0	435	FEMALE	60
TCGA-44-7670	882	Alive	Lung Adenocarcinoma	T1b	N1	M0	Stage IIA	0	882	FEMALE	47
TCGA-78-7154	593	Dead	Lung Adenocarcinoma	T3	N2	M0	Stage IIIA	0	593	MALE	72
TCGA-78-7153	3635	Alive	Lung Adenocarcinoma	T2	N0	M0	Stage IB	0	3635	FEMALE	65
TCGA-78-7220	807	Dead	Lung Adenocarcinoma	T2	N2	M0	Stage IIIA	0	807	FEMALE	53
TCGA-95-A4VP	605	Alive	Lung Adenocarcinoma	T2b	N2	M0	Stage IIIA	0	605	FEMALE	66
TCGA-NJ-A4YG	2261	Alive	Lung Adenocarcinoma	T2	N0	M0	Stage IB	0	2261	MALE	65
TCGA-91-6831	310	Alive	Lung Adenocarcinoma	T2	N0	MX	Stage IB	0	310	MALE	66
TCGA-49-4507	268	Dead	Lung Adenocarcinoma	T3	N1	M0	Stage IIIA	0	268	FEMALE	73
TCGA-05-4403	578	Alive	Lung Adenocarcinoma	T2	N0	M0	Stage IB	0	578	MALE	76
TCGA-55-8301	534	Alive	Lung Adenocarcinoma	T2a	N0	MX	Stage IB	0	534	MALE	58
TCGA-97-A4LX	614	Alive	Lung Adenocarcinoma	T2a	N0	M0	Stage IB	0	614	MALE	81
TCGA-NJ-A55R	603	Alive	Lung Adenocarcinoma	T1b	N0	MX	Stage IA	0	603	MALE	67
TCGA-05-4417	455	Alive	Lung Adenocarcinoma	T2	N0	M0	Stage IB	0	455	FEMALE	51
TCGA-62-A46O	1454	Dead	Lung Adenocarcinoma	T2	N0	M0	Stage IB			FEMALE	65
TCGA-97-8171	568	Alive	Lung Adenocarcinoma	T2a	N2	M1a	Stage IV	0	568	MALE	81
TCGA-MP-A4SY	1501	Dead	Lung Adenocarcinoma	T2	N1	M0	Stage IIB			MALE	61
TCGA-05-4396	303	Dead	Lung Adenocarcinoma	T4	N1	M0	Stage IIIB	0	303	MALE	76
TCGA-97-8176	468	Dead	Lung Adenocarcinoma	T3	N1	M0	Stage IIIA			MALE	63
TCGA-55-8205	599	Alive	Lung Adenocarcinoma	T2b	N0	M0	Stage IIA	0	599	FEMALE	76
TCGA-55-8089	702	Dead	Lung Adenocarcinoma	T1a	N0	M0	Stage IA	0	702	MALE	56
TCGA-MP-A4TE	896	Dead	Lung Adenocarcinoma	T2b	N0	MX	Stage IIA			MALE	56
TCGA-44-7660	592	Alive	Lung Adenocarcinoma	T2	N0	MX	Stage IB	0	592	MALE	72
TCGA-L4-A4E5	578	Alive	Lung Adenocarcinoma	T1	N0	M0	Stage I	0	578	FEMALE	48
TCGA-55-7903	567	Alive	Lung Adenocarcinoma	T1b	N0	MX	Stage IA	0	567	MALE	64
TCGA-86-7701	947	Alive	Lung Adenocarcinoma	T2	N0	M1	Stage IV	0	947	MALE	66
TCGA-78-7152	1215	Dead	Lung Adenocarcinoma	T2	N0	M0	Stage IB	0	1215	MALE	65
TCGA-49-AARR	4992	Alive	Lung Adenocarcinoma	T1	N0	MX	Stage IA			MALE	68
TCGA-67-3772	573	Alive	Lung Adenocarcinoma	T2	N0	M0	Stage IB	0	573	FEMALE	82
TCGA-55-7281	872	Alive	Lung Adenocarcinoma	T1b	N0	M0	Stage IA	0	872	FEMALE	70
TCGA-05-4390	1126	Alive	Lung Adenocarcinoma	T2	N0	M0	Stage IB	0	1126	FEMALE	58
TCGA-05-4244	0	Alive	Lung Adenocarcinoma	T2	N2	M1	Stage IV	0	0	MALE	70
TCGA-97-A4M2	624	Alive	Lung Adenocarcinoma	T1a	N0	M0	Stage IA	0	624	MALE	66
TCGA-97-A4M0	652	Alive	Lung Adenocarcinoma	T2a	N0	M0	Stage IB	0	652	FEMALE	60
TCGA-91-8496	505	Alive	Lung Adenocarcinoma	T2a	NX	MX	Stage IB	0	505	FEMALE	63
TCGA-62-A46S	1653	Dead	Lung Adenocarcinoma	T2	N0	M0	Stage IB			MALE	73
TCGA-55-6712	171	Dead	Lung Adenocarcinoma	T2a	N1	MX	Stage IIA	0	171	MALE	71
TCGA-75-6203			Lung Adenocarcinoma	T2	N2	M0	Stage IIIA	0		FEMALE	NA
TCGA-50-6595	189	Dead	Lung Adenocarcinoma	T2	N2	M0	Stage IIIA	0	189	FEMALE	74
TCGA-44-2657	1351	Alive	Lung Adenocarcinoma	T2	NX	M0	Stage IB	0	1351	FEMALE	74
TCGA-75-5126			Lung Adenocarcinoma	T3	N2	M0	Stage IIIA	0		FEMALE	NA
TCGA-73-4662	2515	Alive	Lung Adenocarcinoma	T1	N0	M0	Stage IA	0	2515	FEMALE	65
TCGA-50-5072	250	Dead	Lung Adenocarcinoma	T2	N2	M0	Stage IIIA	0	250	MALE	74
TCGA-49-6743	1621	Alive	Lung Adenocarcinoma	T1	N2	MX	Stage IIIA	0	1621	FEMALE	81
TCGA-86-8671	839	Alive	Lung Adenocarcinoma	T2b	N1	M0	Stage IIB	0	839	FEMALE	72
TCGA-86-A4P8	805	Alive	Lung Adenocarcinoma	T1b	N2	MX	Stage IIIA	0	805	FEMALE	59
TCGA-49-6745	522	Alive	Lung Adenocarcinoma	T2a	N2	M0	Stage IIIA	0	522	MALE	82
TCGA-75-7030			Lung Adenocarcinoma	T3	N0	M0	Stage IIB	0		MALE	NA
TCGA-44-3396	1130	Alive	Lung Adenocarcinoma	T2	N2	M0	Stage IIIA	0	1130	FEMALE	74
TCGA-78-7147	586	Dead	Lung Adenocarcinoma	T2	N1	M0	Stage IIB	0	586	FEMALE	67
TCGA-55-7284	243	Dead	Lung Adenocarcinoma	T3	N0	MX	Stage IIB	0	243	MALE	74
TCGA-86-8280	701	Alive	Lung Adenocarcinoma	T2b	N0	M0	Stage IIA	0	701	FEMALE	54
TCGA-80-5607			Lung Adenocarcinoma	T2	N1	M0	Stage IIB	0		FEMALE	NA
TCGA-05-4389	1369	Alive	Lung Adenocarcinoma	T1	N0	M0	Stage IA	0	1369	MALE	70
TCGA-62-8402	1498	Dead	Lung Adenocarcinoma	T2	N2	M0	Stage IIIA			FEMALE	73
TCGA-44-2656	1429	Alive	Lung Adenocarcinoma	T2	N0	M0	Stage IB	0	1429	MALE	59
TCGA-05-5420	457	Alive	Lung Adenocarcinoma	T2	N2	M0	Stage IIIA	0	457	MALE	67
TCGA-97-7554	775	Alive	Lung Adenocarcinoma	T2a	N2	M0	Stage IIIA	0	775	FEMALE	83
TCGA-86-8074	24	Alive	Lung Adenocarcinoma	T1b	N1	M0	Stage IIA	0	24	FEMALE	62
TCGA-50-6597	1268	Dead	Lung Adenocarcinoma	T2	N0	M0	Stage IB	0	1268	FEMALE	79
TCGA-78-7149	3940	Alive	Lung Adenocarcinoma	T4	N0	M0	Stage IIIB	0	3940	MALE	71
TCGA-69-7761	186	Alive	Lung Adenocarcinoma	T2a	N0	MX	Stage IB	0	186	MALE	84
TCGA-MN-A4N5	84	Alive	Lung Adenocarcinoma	T1a	N0	M0	Stage IA	0	84	MALE	63
TCGA-78-7540	1197	Dead	Lung Adenocarcinoma	T2	N0	M0	Stage IB	0	1197	FEMALE	66
TCGA-55-A4DF	440	Dead	Lung Adenocarcinoma	T1b	N0	MX	Stage IA	0	440	MALE	88
TCGA-86-A4P7	415	Alive	Lung Adenocarcinoma	T2a	N0	M0	Stage IB	0	415	FEMALE	63
TCGA-62-A472	910	Alive	Lung Adenocarcinoma	T3	N0	M0	Stage IIB			MALE	70
TCGA-78-7633	1528	Dead	Lung Adenocarcinoma	T2	N0	M0	Stage IB	0	1528	MALE	67
TCGA-MP-A4TC	74	Dead	Lung Adenocarcinoma	T1	N2	M0	Stage IIIA	0	74	MALE	77
TCGA-86-8672	19	Dead	Lung Adenocarcinoma	T3	N0	M0	Stage IIB	0	19	MALE	59
TCGA-97-A4M6	568	Alive	Lung Adenocarcinoma	T1a	N0	M0	Stage IA	0	568	FEMALE	45
TCGA-44-A47F	337	Alive	Lung Adenocarcinoma	T2b	N1	M0	Stage IIB	0	337	MALE	74
TCGA-67-3771	610	Alive	Lung Adenocarcinoma	T1	N0	M0	Stage IA	0	610	FEMALE	77
TCGA-55-7726	652	Alive	Lung Adenocarcinoma	T1b	N0	MX	Stage IA	0	652	FEMALE	72
TCGA-78-7155	1171	Dead	Lung Adenocarcinoma	T2	N0	M0	Stage IB	0	1171	MALE	68
TCGA-49-AARO	3759	Alive	Lung Adenocarcinoma	T1a	N0	MX	Stage IA			FEMALE	39
TCGA-93-8067	186	Alive	Lung Adenocarcinoma	T2a	N0	MX	Stage IB	0	186	MALE	77
TCGA-55-6986	3261	Alive	Lung Adenocarcinoma	T2	N0	M0	Stage IB	0	3261	FEMALE	74
TCGA-MP-A4TA	950	Dead	Lung Adenocarcinoma	T1	N0	M0	Stage IA			FEMALE	75
TCGA-55-6969	1239	Alive	Lung Adenocarcinoma	T2	N0	M0	Stage IB	0	1239	MALE	52
TCGA-50-5935	653	Dead	Lung Adenocarcinoma	T1	N0	M0	Stage IA	0	653	FEMALE	86
TCGA-55-6971	1400	Alive	Lung Adenocarcinoma	T2	N0	MX	Stage IB	0	1400	FEMALE	59
TCGA-64-5815	866	Alive	Lung Adenocarcinoma	T2	N1	M0	Stage IIB	0	866	MALE	74
TCGA-73-4668	467	Alive	Lung Adenocarcinoma	T2	N1	M0	Stage IIB	0	467	FEMALE	66
TCGA-83-5908	824	Alive	Lung Adenocarcinoma	T1	N0	M0	Stage IA	0	824	FEMALE	59
TCGA-64-5781	1559	Alive	Lung Adenocarcinoma	T2	N0	M0	Stage IB	0	1559	FEMALE	55
TCGA-50-5939	460	Dead	Lung Adenocarcinoma	T2	N0	M0	Stage IB	0	460	MALE	85
TCGA-L9-A5IP	58	Dead	Lung Adenocarcinoma	T3	N2	M1b	Stage IV			FEMALE	40
TCGA-44-5645	852	Alive	Lung Adenocarcinoma	T1	NX		Stage IA	0	852	FEMALE	61
TCGA-86-8073	740	Alive	Lung Adenocarcinoma	T2a	N0	M0	Stage IB	0	740	MALE	58
TCGA-86-8075	694	Dead	Lung Adenocarcinoma	T2	N0	M0	Stage IB	0	694	FEMALE	66
TCGA-MP-A5C7	2248	Alive	Lung Adenocarcinoma	T2	N0	M0	Stage IB	0	2248	FEMALE	76
TCGA-44-8117	385	Alive	Lung Adenocarcinoma	T2a	N0	M0	Stage IB	0	385	FEMALE	54
TCGA-73-4675	922	Dead	Lung Adenocarcinoma	T3	N1	M0	Stage IIIA	0	922	MALE	59
TCGA-91-6830	60	Alive	Lung Adenocarcinoma	T1	N1	MX	Stage IIA	0	60	FEMALE	65
TCGA-44-6144	723	Alive	Lung Adenocarcinoma	T1a	N0	M0	Stage IA	0	723	MALE	58
TCGA-38-4628	1492	Dead	Lung Adenocarcinoma	T2	N1	M0	Stage IIB	0	1492	FEMALE	65
TCGA-75-5146	2368	Alive	Lung Adenocarcinoma	T2	N0	M0	Stage IB	0	2368	MALE	NA
TCGA-05-4384	426	Alive	Lung Adenocarcinoma	T2	N2	M0	Stage IIIA	0	426	MALE	66
TCGA-69-8253	426	Alive	Lung Adenocarcinoma	T1a	N1	MX	Stage IIA	0	426	FEMALE	59
TCGA-44-6778	1864	Alive	Lung Adenocarcinoma	T1	N0	MX	Stage IA	0	1864	MALE	59
TCGA-50-5936	257	Dead	Lung Adenocarcinoma	T2	N2	M0	Stage IIIA	0	257	MALE	58
TCGA-50-6590	1288	Dead	Lung Adenocarcinoma	T2	N0	M0	Stage IB	0	1288	FEMALE	72
TCGA-71-8520	210	Dead	Lung Adenocarcinoma	T2	N0	M0	Stage IB	0	210	FEMALE	60
TCGA-69-7980	411	Alive	Lung Adenocarcinoma	T1b	N0	M0	Stage I	0	411	FEMALE	70
TCGA-50-8460	829	Alive	Lung Adenocarcinoma	T1a	N0	M0	Stage IA	0	829	MALE	74
TCGA-97-8547	657	Alive	Lung Adenocarcinoma	T2a	N2	MX	Stage IIIA	0	657	FEMALE	78
TCGA-38-7271	800	Dead	Lung Adenocarcinoma	T1	N0	M0	Stage IA	0	800	FEMALE	72
TCGA-49-AARN	1135	Dead	Lung Adenocarcinoma	T1	N0	MX	Stage IA	0	1135	FEMALE	56
TCGA-MP-A4T8	161	Dead	Lung Adenocarcinoma	T2	N2	M0	Stage IIIA	0	161	MALE	68
TCGA-05-4425	669	Alive	Lung Adenocarcinoma	T2	N0	M1	Stage IV	0	669	FEMALE	70
TCGA-78-7162	3169	Dead	Lung Adenocarcinoma	T1	N0	M0	Stage IA	0	3169	MALE	75
TCGA-55-8092	154	Dead	Lung Adenocarcinoma	T3	N0	MX	Stage IIB	0	154	MALE	75
TCGA-93-7347	683	Alive	Lung Adenocarcinoma	T1a	N0	MX	Stage IA	0	683	FEMALE	76
TCGA-67-4679	448	Alive	Lung Adenocarcinoma	T3	N0	M0		0	448	MALE	69
TCGA-44-8120	260	Alive	Lung Adenocarcinoma	T2a	N0	M0	Stage IB	0	260	MALE	58
TCGA-L9-A7SV	565	Alive	Lung Adenocarcinoma	T2a	N1	M0	Stage IIA	0	565	MALE	69
TCGA-86-8279	949	Alive	Lung Adenocarcinoma	T2a	N1	M0	Stage IIA	0	949	MALE	46
TCGA-05-4405	610	Alive	Lung Adenocarcinoma	T2	N0	M0	Stage IB	0	610	FEMALE	74
TCGA-91-8499	36	Alive	Lung Adenocarcinoma	T1b	N0	MX	Stage IA	0	36	FEMALE	76
TCGA-97-A4M5	634	Alive	Lung Adenocarcinoma	T1b	N0	M0	Stage IA	0	634	MALE	83
TCGA-75-5125	2027	Dead	Lung Adenocarcinoma	T2	N1	M0	Stage IIB	0	2027	MALE	NA
TCGA-44-2666	97	Dead	Lung Adenocarcinoma	T2	N0	M0	Stage IB	0	97	MALE	43
TCGA-38-4629	864	Dead	Lung Adenocarcinoma	T3	N0	M0	Stage IIB	0	864	MALE	68
TCGA-62-8397	1289	Alive	Lung Adenocarcinoma	T3	N0	M0	Stage IIB	0	1289	FEMALE	70
TCGA-O1-A52J	1798	Dead	Lung Adenocarcinoma	T1	N0	MX	Stage IA			FEMALE	74
TCGA-62-A46R	1725	Dead	Lung Adenocarcinoma	T2	N0	M0	Stage IB	0	1725	FEMALE	54
TCGA-MP-A4TD	307	Dead	Lung Adenocarcinoma	T2	N2	M0	Stage IIIA			MALE	71
TCGA-97-A4M1	601	Alive	Lung Adenocarcinoma	T1a	N0	M0	Stage IA	0	601	FEMALE	52
TCGA-91-A4BD	603	Alive	Lung Adenocarcinoma	T1b	N1	MX	Stage IIA	0	603	MALE	78
TCGA-44-3918	1036	Alive	Lung Adenocarcinoma	T1	N0	M0	Stage IA	0	1036	FEMALE	60
TCGA-64-1677	628	Dead	Lung Adenocarcinoma	T2	N2	M0	Stage IIIA	0	628	FEMALE	77
TCGA-50-6594	370	Dead	Lung Adenocarcinoma	T3	N2	M0	Stage IIIA	0	370	FEMALE	79
TCGA-53-7626	929	Dead	Lung Adenocarcinoma	T1	N1	M0	Stage IIA	0	929	FEMALE	76
TCGA-97-7552	1932	Alive	Lung Adenocarcinoma	T2	N0	MX	Stage IB	0	1932	MALE	70
TCGA-73-4676	281	Dead	Lung Adenocarcinoma	T2a	N1	M0	Stage IIA	0	281	MALE	45
TCGA-49-AAR4	879	Dead	Lung Adenocarcinoma	T2	N2	MX	Stage IIIA	0	879	MALE	51
TCGA-55-1596	2065	Alive	Lung Adenocarcinoma	T2	N1	M0	Stage IIB	0	2065	MALE	55
TCGA-NJ-A4YP	50	Alive	Lung Adenocarcinoma	T2a	N0	M0	Stage IB	0	50	MALE	52
TCGA-95-7562	87	Dead	Lung Adenocarcinoma	T2a	N1	M0	Stage IIA	0	87	MALE	71
TCGA-55-A48X	689	Alive	Lung Adenocarcinoma	T1b	N1	M0	Stage IIA	0	689	FEMALE	63
TCGA-55-7573	487	Alive	Lung Adenocarcinoma	T1b	N0	MX	Stage IA	0	487	FEMALE	72
TCGA-MP-A4TF	336	Dead	Lung Adenocarcinoma	T2b	N0	M0	Stage IIA			FEMALE	58
TCGA-95-A4VN	553	Alive	Lung Adenocarcinoma	T2a	N1	M0	Stage IIA	0	553	FEMALE	62
TCGA-55-A490	99	Dead	Lung Adenocarcinoma	T2b	N0	MX	Stage IIA	0	99	MALE	78
TCGA-91-6835	79	Alive	Lung Adenocarcinoma	T1	N0	M0	Stage IA	0	79	FEMALE	81
TCGA-80-5608	2832	Alive	Lung Adenocarcinoma	T1	N0	M0	Stage IA	0	2832	FEMALE	NA
TCGA-55-6985	1233	Alive	Lung Adenocarcinoma	T2	N0	MX	Stage IB	0	1233	FEMALE	58
TCGA-99-8028	1118	Alive	Lung Adenocarcinoma	T1a	N0	M0	Stage IA	0	1118	FEMALE	50
TCGA-44-5643	1013	Alive	Lung Adenocarcinoma	T2b	N2	M0	Stage IIIA	0	1013	MALE	53
TCGA-69-A59K	591	Alive	Lung Adenocarcinoma	T3	N0	M0	Stage IIB	0	591	FEMALE	60
TCGA-38-4632	1357	Dead	Lung Adenocarcinoma	T2	N1	M1	Stage IV	0	1357	MALE	42
TCGA-50-5932	1235	Dead	Lung Adenocarcinoma	T2	N1	M0	Stage IIB	0	1235	MALE	75
TCGA-86-7954	605	Alive	Lung Adenocarcinoma	T2	N0	M0	Stage IB	0	605	FEMALE	68
TCGA-53-7624	1043	Dead	Lung Adenocarcinoma	T2	N0	M1	Stage IV	0	1043	FEMALE	40
TCGA-55-7995	889	Alive	Lung Adenocarcinoma	T1b	N0	M0	Stage IA	0	889	FEMALE	73
TCGA-69-7760	202	Alive	Lung Adenocarcinoma	T3	N0	M0	Stage IIB	0	202	MALE	73
TCGA-86-7955	1072	Alive	Lung Adenocarcinoma	T2a	N0	M0	Stage IB	0	1072	MALE	62
TCGA-49-AAR9	260	Dead	Lung Adenocarcinoma	T3	N0	MX	Stage IIB	0	260	MALE	61
TCGA-05-4427	791	Alive	Lung Adenocarcinoma	T2	N1	M0	Stage IIB	0	791	FEMALE	65
TCGA-05-4249	1523	Alive	Lung Adenocarcinoma	T2	N0	M0	Stage IB	0	1523	MALE	67
TCGA-78-7150	666	Dead	Lung Adenocarcinoma	T2	N1	M0	Stage IIB	0	666	MALE	59
TCGA-05-4410	0	Alive	Lung Adenocarcinoma	T2	N0	M0	Stage IB	0	0	MALE	62
TCGA-64-5779	864	Alive	Lung Adenocarcinoma	T2	N2	M0	Stage IIIA	0	864	MALE	61
TCGA-78-7143	4961	Dead	Lung Adenocarcinoma	T2	N0	M0	Stage IB	0	4961	FEMALE	62
TCGA-73-A9RS	340	Dead	Lung Adenocarcinoma	T3	N0	M0	Stage IIB			MALE	41
TCGA-73-4670	131	Alive	Lung Adenocarcinoma	T2	N0	M1	Stage IV	0	131	FEMALE	69
TCGA-91-A4BC	44	Alive	Lung Adenocarcinoma	T2b	N0	MX	Stage IIA	0	44	MALE	59
TCGA-69-8254	409	Alive	Lung Adenocarcinoma	T2b				0	409	MALE	85
TCGA-50-5944	1750	Alive	Lung Adenocarcinoma	T1	N0	M0	Stage IA	0	1750	FEMALE	69
TCGA-44-8119	285	Alive	Lung Adenocarcinoma	T3	N0	M0	Stage IIB	0	285	MALE	73
TCGA-49-6761	354	Alive	Lung Adenocarcinoma	T1	N2	MX	Stage IIIA	0	354	FEMALE	68
TCGA-05-5423	151	Alive	Lung Adenocarcinoma	T2	N1	M0	Stage IIB	0	151	MALE	65
TCGA-44-3398	1163	Alive	Lung Adenocarcinoma	T1b	N0	M0	Stage IA	0	1163	FEMALE	77
TCGA-78-7146	173	Dead	Lung Adenocarcinoma	T2	N2	M0	Stage IIIA	0	173	FEMALE	71
TCGA-62-A46P	594	Dead	Lung Adenocarcinoma	T2	N0	M0	Stage IB			MALE	65
TCGA-49-AAQV	677	Dead	Lung Adenocarcinoma	T1	N1	MX	Stage II			FEMALE	63
TCGA-75-6214	1115	Dead	Lung Adenocarcinoma	T2	N2	M0	Stage IIIA	0	1115	FEMALE	NA
TCGA-44-7667	1097	Alive	Lung Adenocarcinoma	T3	N0	MX	Stage IIB	0	1097	FEMALE	49
TCGA-95-8494	84	Alive	Lung Adenocarcinoma	T2a	N1	M0	Stage IIA	0	84	MALE	67
TCGA-97-7937	564	Alive	Lung Adenocarcinoma	T2a	N0	MX	Stage IB	0	564	MALE	65
TCGA-78-8660	321	Dead	Lung Adenocarcinoma	T2	N1	M0	Stage IIB			MALE	69
TCGA-55-8505	440	Alive	Lung Adenocarcinoma	T1a	N2	MX	Stage IIIA	0	440	MALE	62
TCGA-97-7938	18	Dead	Lung Adenocarcinoma	T1a	N0	MX	Stage IA	0	18	FEMALE	76
TCGA-78-8640	7062	Alive	Lung Adenocarcinoma	T1	N1	M0	Stage IIA	0	7062	MALE	59
TCGA-55-7910	1040	Alive	Lung Adenocarcinoma	T2b	N0	M0	Stage IIA	0	1040	FEMALE	50
TCGA-55-A493	28	Alive	Lung Adenocarcinoma	T2a	N0	M0	Stage IB	0	28	FEMALE	54
TCGA-05-4402	244	Dead	Lung Adenocarcinoma	T2	NX	M1	Stage IV	0	244	FEMALE	57
TCGA-75-6207			Lung Adenocarcinoma	T2	N2	M0	Stage IIIA	0		MALE	NA
TCGA-38-4626	3674	Alive	Lung Adenocarcinoma	T2b	N0	M0		0	3674	FEMALE	57
TCGA-05-5425	882	Alive	Lung Adenocarcinoma	T2b	N1	M0	Stage IIB	0	882	MALE	68
TCGA-05-4250	121	Dead	Lung Adenocarcinoma	T3	N1	M0	Stage IIIA	0	121	FEMALE	79
TCGA-64-5778	1305	Alive	Lung Adenocarcinoma	T2	N0	M0	Stage IB	0	1305	MALE	60
TCGA-05-4382	607	Alive	Lung Adenocarcinoma	T2	N0	M0	Stage IB	0	607	MALE	68
TCGA-05-4420	912	Alive	Lung Adenocarcinoma	T2	N0	M0	Stage IB	0	912	MALE	41
TCGA-93-A4JO	33	Dead	Lung Adenocarcinoma	T1a	N0	MX	Stage IA	0	33	MALE	70
TCGA-99-8032	44	Alive	Lung Adenocarcinoma	T1a	N0	M0	Stage IA	0	44	MALE	61
TCGA-55-8094	541	Alive	Lung Adenocarcinoma	T2b	N0	M1b	Stage IV	0	541	MALE	51
TCGA-78-7163	7248	Alive	Lung Adenocarcinoma	T2	N0	M0	Stage IB	0	7248	MALE	60
TCGA-55-A48Y	630	Alive	Lung Adenocarcinoma	T2b	N0	M0	Stage IIA	0	630	MALE	69
TCGA-91-7771	492	Alive	Lung Adenocarcinoma	T3	N0	MX	Stage IIB	0	492	MALE	62
TCGA-55-7815	773	Alive	Lung Adenocarcinoma	T2a	N0	MX	Stage IB	0	773	MALE	76
TCGA-35-3615	14	Alive	Lung Adenocarcinoma	T2	N0	M0	Stage IB	0	14	MALE	57
TCGA-35-4123	182	Alive	Lung Adenocarcinoma	T1	N0	M0	Stage IA	0	182	MALE	38
TCGA-97-8174	164	Dead	Lung Adenocarcinoma	T2b	N0	M0	Stage IIA	0	164	MALE	67
TCGA-86-8054	1148	Alive	Lung Adenocarcinoma	T2b	N1	M0	Stage IIB	0	1148	MALE	61
TCGA-55-6972	1632	Dead	Lung Adenocarcinoma	T2	N0	M0	Stage IB	0	1632	MALE	72
TCGA-55-6980	2109	Alive	Lung Adenocarcinoma	T1	N0	M0	Stage IA	0	2109	MALE	56
TCGA-49-4490	385	Dead	Lung Adenocarcinoma	T3	N2	M0	Stage IIIA	0	385	FEMALE	45
TCGA-55-8506	11	Alive	Lung Adenocarcinoma	T3	N0	MX	Stage IIB	0	11	FEMALE	62
TCGA-78-7536	244	Dead	Lung Adenocarcinoma	T2	N2	M0	Stage IIIA	0	244	MALE	69
TCGA-44-7671	889	Alive	Lung Adenocarcinoma	T2a	N0	M0	Stage IB	0	889	MALE	64
TCGA-38-4627	1147	Dead	Lung Adenocarcinoma	T1b	N1	M0	Stage IIA	0	1147	FEMALE	64
TCGA-50-5055	1830	Dead	Lung Adenocarcinoma	T1	N1	M0	Stage IIA	0	1830	FEMALE	79
TCGA-49-4512	905	Dead	Lung Adenocarcinoma	T2	N2	MX	Stage IIIA	0	905	FEMALE	69
TCGA-50-5946	1617	Alive	Lung Adenocarcinoma	T1	N0	MX	Stage IA	0	1617	MALE	62
TCGA-55-8302	478	Alive	Lung Adenocarcinoma	T2	N0	MX	Stage IB	0	478	MALE	54
TCGA-86-A4JF	737	Dead	Lung Adenocarcinoma	T3	N0	M0	Stage IIB	0	737	MALE	56
TCGA-86-6562	376	Dead	Lung Adenocarcinoma	T2a	N1	M0	Stage IIA	0	376	MALE	52
TCGA-55-A494	481	Alive	Lung Adenocarcinoma	T2a	N0	MX	Stage IB	0	481	FEMALE	61
TCGA-05-4426	791	Alive	Lung Adenocarcinoma	T2	N0	M0	Stage IB	0	791	MALE	71
TCGA-49-4514	1700	Alive	Lung Adenocarcinoma	T1	N0	M0	Stage IA	0	1700	FEMALE	79
TCGA-78-7145	826	Dead	Lung Adenocarcinoma	T4	N1	M1	Stage IV	0	826	FEMALE	52
TCGA-44-6774	658	Alive	Lung Adenocarcinoma	T1	N2	M0	Stage IIIA	0	658	FEMALE	56
TCGA-78-7148	626	Dead	Lung Adenocarcinoma	T2	N1	M0	Stage IIB	0	626	MALE	71
TCGA-50-6593	336	Dead	Lung Adenocarcinoma	T1	N2	M0	Stage IIIA	0	336	FEMALE	49
TCGA-49-4488	869	Dead	Lung Adenocarcinoma	T1	N0	MX	Stage IA	0	869	FEMALE	74
TCGA-05-5429	275	Dead	Lung Adenocarcinoma	T3	N2	M0	Stage IIIA	0	275	MALE	60
TCGA-62-8394	139	Dead	Lung Adenocarcinoma	T4	N2	M0	Stage IIIB	0	139	FEMALE	65
TCGA-50-5051	478	Dead	Lung Adenocarcinoma	T2	N2	M0	Stage IIIA	0	478	FEMALE	42
TCGA-44-A4SU	409	Dead	Lung Adenocarcinoma	T1a	N0	MX	Stage IA	0	409	FEMALE	67
TCGA-71-6725	256	Alive	Lung Adenocarcinoma	T2	N0	M0	Stage IB	0	256	FEMALE	48
TCGA-55-1595	1479	Alive	Lung Adenocarcinoma	T1	N0	M0	Stage IA	0	1479	FEMALE	74
TCGA-67-3774	385	Alive	Lung Adenocarcinoma	T2	N0	M0	Stage IB	0	385	FEMALE	73
TCGA-NJ-A4YQ	1432	Alive	Lung Adenocarcinoma	T1b	N0	M0	Stage IA	0	1432	FEMALE	69
TCGA-55-7576	670	Alive	Lung Adenocarcinoma	T2a	N0	M0	Stage IB	0	670	MALE	54
TCGA-97-8172	545	Alive	Lung Adenocarcinoma	T2a	N0	M0	Stage IB	0	545	FEMALE	75
TCGA-49-6742	488	Dead	Lung Adenocarcinoma	T2a	N1	M0	Stage IIA	0	488	MALE	70
TCGA-49-4494	1081	Dead	Lung Adenocarcinoma	T3	N2	M0	Stage IIIA	0	1081	MALE	77
TCGA-NJ-A4YF	2161	Alive	Lung Adenocarcinoma	T1	N0	M0	Stage IA	0	2161	FEMALE	50
TCGA-MP-A4TI	429	Dead	Lung Adenocarcinoma	T2a	N1	M0	Stage IIA			MALE	72
TCGA-49-AARQ	6732	Alive	Lung Adenocarcinoma	T2	N0	MX	Stage I	0	6732	FEMALE	41
TCGA-44-6146	728	Alive	Lung Adenocarcinoma	T3	N0	M0	Stage IIB	0	728	MALE	64
TCGA-86-8358	653	Alive	Lung Adenocarcinoma	T2a	N0	M0	Stage IB	0	653	MALE	44
TCGA-86-8674	806	Alive	Lung Adenocarcinoma	T2a	N1	M0	Stage IIA	0	806	MALE	50
TCGA-99-AA5R	658	Alive	Lung Adenocarcinoma	T1a	N0	M0	Stage IA	0	658	FEMALE	70
TCGA-78-8655	2360	Alive	Lung Adenocarcinoma	T1	N0	M0	Stage IA	0	2360	FEMALE	77
TCGA-NJ-A55A	15	Alive	Lung Adenocarcinoma	T2	N0	M0	Stage IB	0	15	FEMALE	76
TCGA-67-6215	174	Alive	Lung Adenocarcinoma	T2a	N0	M0	Stage IB	0	174	FEMALE	52
TCGA-91-6829	1258	Dead	Lung Adenocarcinoma	T2	N0	MX	Stage IB	0	1258	MALE	78
TCGA-55-8208	674	Alive	Lung Adenocarcinoma	T1b	N0	M0	Stage IA	0	674	FEMALE	73
TCGA-05-4433	730	Alive	Lung Adenocarcinoma	T2	N0	M0	Stage IB	0	730	MALE	82
TCGA-MN-A4N1	827	Alive	Lung Adenocarcinoma	T2a	N1	M0	Stage IIA	0	827	MALE	60
TCGA-44-2665	1301	Alive	Lung Adenocarcinoma	T2	N1	M0	Stage IIB	0	1301	FEMALE	55
TCGA-86-7711	1046	Dead	Lung Adenocarcinoma	T2a	N1	M0	Stage IIA	0	1046	MALE	70
TCGA-55-8097	476	Alive	Lung Adenocarcinoma	T1a	N0	MX	Stage IA	0	476	FEMALE	60
TCGA-69-7978	134	Alive	Lung Adenocarcinoma	T2b	N1	MX	Stage IIB	0	134	MALE	59
TCGA-55-6642	2449	Alive	Lung Adenocarcinoma	T2	N0	MX	Stage IB	0	2449	MALE	63
TCGA-55-8203	547	Alive	Lung Adenocarcinoma	T1b	N0	M0	Stage IA	0	547	FEMALE	69
TCGA-55-6984	760	Dead	Lung Adenocarcinoma	T2	N1	M0	Stage IIB	0	760	FEMALE	71
TCGA-50-8459	1119	Alive	Lung Adenocarcinoma	T3	N0	M0	Stage IIB	0	1119	MALE	68
TCGA-78-7539	791	Alive	Lung Adenocarcinoma	T2b	N0	M0	Stage IIA	0	791	FEMALE	75
TCGA-55-7227	952	Dead	Lung Adenocarcinoma	T3	N1	MX	Stage IIIA	0	952	MALE	77
TCGA-64-1678	1189	Alive	Lung Adenocarcinoma	T2b	N0	M0		0	1189	FEMALE	70
TCGA-MP-A4TH	741	Alive	Lung Adenocarcinoma	T1a	N0	M0	Stage IA	0	741	FEMALE	70
TCGA-49-4486	2318	Dead	Lung Adenocarcinoma	T1	N0	M0	Stage IA	0	2318	MALE	72
TCGA-38-4630	1073	Dead	Lung Adenocarcinoma	T2	N0	M0	Stage IB	0	1073	FEMALE	75
TCGA-55-8090	598	Dead	Lung Adenocarcinoma	T1a	N0	M0	Stage IA	0	598	MALE	80
TCGA-44-5644	863	Alive	Lung Adenocarcinoma	T2a	N0		Stage IB	0	863	FEMALE	51
TCGA-62-A470	1194	Dead	Lung Adenocarcinoma	T2	N0	M0	Stage IB			MALE	84
TCGA-38-A44F	133	Alive	Lung Adenocarcinoma	T2a	N0	M0	Stage IB	0	133	MALE	80
TCGA-55-8615	446	Alive	Lung Adenocarcinoma	T3	N2	MX	Stage IIIA	0	446	MALE	67
TCGA-J2-8194	724	Alive	Lung Adenocarcinoma	T3	N0	MX	Stage IIB	0	724	FEMALE	69
TCGA-05-4430	761	Alive	Lung Adenocarcinoma	T2	N0	M0	Stage IB	0	761	FEMALE	59
TCGA-50-5931	434	Dead	Lung Adenocarcinoma	T2	N0	M0	Stage IB	0	434	FEMALE	75
TCGA-86-8668	423	Alive	Lung Adenocarcinoma	T1b	N0	M0	Stage IA	0	423	FEMALE	61
TCGA-L9-A8F4	476	Alive	Lung Adenocarcinoma	T2a	N0	MX	Stage IB	0	476	FEMALE	64
TCGA-44-7661	557	Dead	Lung Adenocarcinoma	T2a	N0	M0	Stage IB	0	557	FEMALE	69
TCGA-35-4122	225	Alive	Lung Adenocarcinoma	T1	N0	M0	Stage IA	0	225	MALE	69
TCGA-86-7714	625	Dead	Lung Adenocarcinoma	T1b	N2	M0	Stage IIIA	0	625	FEMALE	61
TCGA-91-6840	372	Alive	Lung Adenocarcinoma	T1b	N0	M0	Stage IA	0	372	FEMALE	59
TCGA-38-4625	2973	Alive	Lung Adenocarcinoma	T2a	N0	M0	Stage IB	0	2973	FEMALE	66
TCGA-55-A57B	546	Alive	Lung Adenocarcinoma	T1b	N0	M0	Stage IA	0	546	FEMALE	80
TCGA-05-4418	274	Dead	Lung Adenocarcinoma	T3	N2	M0	Stage IIIA	0	274	MALE	69
TCGA-95-7947	477	Alive	Lung Adenocarcinoma	T1a	N0	M0	Stage IA	0	477	MALE	67
TCGA-95-7948	476	Alive	Lung Adenocarcinoma	T2a	N0	M0	Stage IB	0	476	FEMALE	42
TCGA-91-8497	434	Dead	Lung Adenocarcinoma	T1a	N0	MX	Stage IA	0	434	FEMALE	75
TCGA-55-7283	609	Alive	Lung Adenocarcinoma	T3	N2	MX	Stage IIIA	0	609	FEMALE	76
TCGA-73-4659	711	Dead	Lung Adenocarcinoma	T2	N2	M0	Stage IIIA	0	711	MALE	66
TCGA-67-3773	427	Alive	Lung Adenocarcinoma	T2	N0	M0	Stage IB	0	427	FEMALE	84
TCGA-MP-A4T6	1790	Dead	Lung Adenocarcinoma	T1	N2	MX	Stage IIIA	0	1790	FEMALE	76
TCGA-78-7535	949	Dead	Lung Adenocarcinoma	T2	N0	M0	Stage IB	0	949	MALE	45
TCGA-55-7994	603	Alive	Lung Adenocarcinoma	T3	N0	MX	Stage IIB	0	603	MALE	81
TCGA-44-2655	1324	Alive	Lung Adenocarcinoma	T1	N0	M0	Stage IA	0	1324	FEMALE	65
TCGA-64-1679	2488	Alive	Lung Adenocarcinoma	T1	N2	M0	Stage IIIA	0	2488	FEMALE	58
TCGA-50-5941	1474	Alive	Lung Adenocarcinoma	T2a	N2	M0	Stage IIIA	0	1474	FEMALE	55
TCGA-44-2659	1367	Alive	Lung Adenocarcinoma	T1	N1	M0	Stage IIB	0	1367	FEMALE	65
TCGA-55-8299	469	Dead	Lung Adenocarcinoma	T1b	N0	MX	Stage IA	0	469	FEMALE	61
TCGA-73-4677	38	Dead	Lung Adenocarcinoma	T2a	N0	M0		0	38	MALE	74
TCGA-44-A47A	466	Alive	Lung Adenocarcinoma	T2a	N0	MX	Stage IB	0	466	FEMALE	78
TCGA-95-8039	830	Alive	Lung Adenocarcinoma	T1	N0	MX	Stage IA	0	830	MALE	72
TCGA-49-6767	677	Alive	Lung Adenocarcinoma	T3	N0	MX	Stage IIB	0	677	FEMALE	46
TCGA-MP-A4SV	2620	Dead	Lung Adenocarcinoma	T2	N0	M0	Stage IB	0	2620	MALE	67
TCGA-44-2668	761	Dead	Lung Adenocarcinoma	T2	N0	M0	Stage IB	0	761	MALE	51
TCGA-97-8179	435	Alive	Lung Adenocarcinoma	T1a	N0	M0	Stage IA	0	435	MALE	72
TCGA-75-6211			Lung Adenocarcinoma	T2	N0	M0	Stage IB	0		FEMALE	NA
TCGA-86-A4D0	116	Dead	Lung Adenocarcinoma	T2b	N0	M0	Stage IIA	0	116	MALE	48
TCGA-49-4506	999	Dead	Lung Adenocarcinoma	T2	N1	M0	Stage IIB	0	999	FEMALE	68
TCGA-97-7553	1870	Alive	Lung Adenocarcinoma	T1	N0	MX	Stage IA	0	1870	FEMALE	58
TCGA-75-5147	1333	Alive	Lung Adenocarcinoma	T2	N0	M0	Stage IB	0	1333	FEMALE	NA
TCGA-44-6776	2616	Alive	Lung Adenocarcinoma	T1	N0	MX	Stage IA	0	2616	FEMALE	60
TCGA-50-8457	1125	Alive	Lung Adenocarcinoma	T1a	N0	M0	Stage IA	0	1125	FEMALE	63
TCGA-49-4510	896	Dead	Lung Adenocarcinoma	T2	N1	M0	Stage IIB	0	896	FEMALE	51
TCGA-4B-A93V	300	Dead	Lung Adenocarcinoma	T1b	N0	M0	Stage IA			FEMALE	52
TCGA-55-8513	791	Alive	Lung Adenocarcinoma	T3	N0	MX	Stage IIB	0	791	FEMALE	77
TCGA-69-7979	408	Alive	Lung Adenocarcinoma	T2a	N0	MX	Stage IB	0	408	FEMALE	71
TCGA-44-2661	1159	Alive	Lung Adenocarcinoma	T1	N0	M0	Stage IA	0	1159	FEMALE	69
TCGA-55-1592	701	Dead	Lung Adenocarcinoma	T2	N0	M0	Stage IA	0	701	MALE	65
TCGA-05-4422	365	Alive	Lung Adenocarcinoma	T2	N0	M0	Stage IB	0	365	MALE	68
TCGA-64-5775	62	Dead	Lung Adenocarcinoma	T4	N0	M0	Stage IIIA	0	62	MALE	71
TCGA-44-2664	1251	Alive	Lung Adenocarcinoma	T1	N0	M0	Stage IA	0	1251	FEMALE	66
TCGA-50-5049	3094	Alive	Lung Adenocarcinoma	T2	N0	M0	Stage IA	0	3094	MALE	70
TCGA-86-8076	993	Alive	Lung Adenocarcinoma	T1	N0	M0	Stage IA	0	993	MALE	42
TCGA-73-4666	800	Alive	Lung Adenocarcinoma	T1	N0	M1	Stage IV	0	800	FEMALE	52
TCGA-55-8514	520	Alive	Lung Adenocarcinoma	T2a	N0	MX	Stage IB	0	520	FEMALE	70
TCGA-NJ-A7XG	617	Alive	Lung Adenocarcinoma	T4	N1	M0	Stage IIIA	0	617	MALE	49
TCGA-44-4112	808	Dead	Lung Adenocarcinoma	T2a	N0	M0	Stage IB	0	808	FEMALE	60
TCGA-49-4487	855	Dead	Lung Adenocarcinoma	T1	N0	M0	Stage IA	0	855	FEMALE	72
TCGA-64-1680	1126	Alive	Lung Adenocarcinoma	T2a	N2	M1	Stage IV	0	1126	MALE	63
TCGA-NJ-A55O	13	Alive	Lung Adenocarcinoma	T1b	N1	M0	Stage IIA	0	13	FEMALE	56
TCGA-62-A471	1246	Alive	Lung Adenocarcinoma	T2b	N1	M0	Stage IIB	0	1246	MALE	64
TCGA-55-8511	552	Alive	Lung Adenocarcinoma	T2a	N0	MX	Stage IB	0	552	FEMALE	73
TCGA-J2-A4AG	988	Alive	Lung Adenocarcinoma	T1b	N0	MX	Stage IA	0	988	FEMALE	66
TCGA-50-7109	308	Dead	Lung Adenocarcinoma	T1	N0	M0	Stage IA	0	308	MALE	60
TCGA-50-6592	777	Dead	Lung Adenocarcinoma	T2	N0	M0	Stage IB	0	777	FEMALE	71
TCGA-50-5930	282	Dead	Lung Adenocarcinoma	T2	N2	M0	Stage IIIA	0	282	MALE	47
TCGA-97-8177	499	Alive	Lung Adenocarcinoma	T2a	N0	M0	Stage IB	0	499	FEMALE	59
TCGA-44-3919	1026	Dead	Lung Adenocarcinoma	T1	N0	M0	Stage IA	0	1026	FEMALE	71
TCGA-55-8621	515	Alive	Lung Adenocarcinoma	T1a	N0	MX	Stage IA	0	515	FEMALE	75
TCGA-55-8206	888	Alive	Lung Adenocarcinoma	T1b	N0	M0	Stage IA	0	888	MALE	56
TCGA-55-A491	626	Alive	Lung Adenocarcinoma	T1b	N0	MX	Stage IA	0	626	FEMALE	81
TCGA-44-6147	845	Alive	Lung Adenocarcinoma	T1b	NX	M0	Stage IA	0	845	FEMALE	67
TCGA-44-6145	595	Alive	Lung Adenocarcinoma	T1	N0	M0	Stage IA	0	595	FEMALE	62
TCGA-50-5066	1442	Alive	Lung Adenocarcinoma	T2	N0	M0	Stage IB	0	1442	MALE	72
TCGA-50-5068	1499	Dead	Lung Adenocarcinoma	T2	N1	MX	Stage IIB	0	1499	FEMALE	59
TCGA-MN-A4N4	1175	Alive	Lung Adenocarcinoma	T1b	N0	M0	Stage IA	0	1175	MALE	57
TCGA-55-5899	930	Alive	Lung Adenocarcinoma	T1a	N1	M0		0	930	MALE	58
TCGA-44-A4SS	415	Alive	Lung Adenocarcinoma	T1b	N0	M0	Stage IA	0	415	MALE	73
TCGA-69-7763	690	Alive	Lung Adenocarcinoma	T1b	N0	M0	Stage IA	0	690	MALE	69
TCGA-44-6777	987	Dead	Lung Adenocarcinoma	T2	NX	MX	Stage IB	0	987	FEMALE	85
TCGA-44-A47G	351	Alive	Lung Adenocarcinoma	T1	N0	M0	Stage IA	0	351	FEMALE	73
TCGA-50-5045	2174	Dead	Lung Adenocarcinoma	T2	N1	M0		0	2174	FEMALE	57
TCGA-86-8281	0	Alive	Lung Adenocarcinoma	T1	NX	M0	Stage IA	0	0	MALE	75
TCGA-50-6591	119	Dead	Lung Adenocarcinoma	T2	N0	M1	Stage IV	0	119	FEMALE	63
TCGA-44-6779	500	Dead	Lung Adenocarcinoma	T2	N1	MX	Stage IIB	0	500	FEMALE	50
TCGA-J2-8192	739	Alive	Lung Adenocarcinoma	T2a	N1	MX	Stage IIA	0	739	FEMALE	65
TCGA-L4-A4E6	435	Alive	Lung Adenocarcinoma	T1	N0	M0	Stage IA	0	435	MALE	67
TCGA-73-7498	1189	Alive	Lung Adenocarcinoma	T1b	N0	M0	Stage IA	0	1189	FEMALE	58
TCGA-MP-A4TJ	339	Dead	Lung Adenocarcinoma	T1	N0	M0	Stage IA	0	339	FEMALE	62
TCGA-69-8255	129	Alive	Lung Adenocarcinoma	T1a	N0	M0	Stage IA	0	129	MALE	71
TCGA-55-8087	462	Alive	Lung Adenocarcinoma	T2a	N0	MX	Stage IB	0	462	FEMALE	59
TCGA-97-8175	551	Alive	Lung Adenocarcinoma	T2a	N0	M0	Stage IB	0	551	FEMALE	55
TCGA-86-7713	1157	Alive	Lung Adenocarcinoma	T2b	N0	M0	Stage IIA	0	1157	MALE	70
TCGA-44-7669	574	Dead	Lung Adenocarcinoma	T1b	N1	MX	Stage IIA	0	574	MALE	59
TCGA-69-7973	230	Alive	Lung Adenocarcinoma	T2a	N0	M0	Stage IB	0	230	FEMALE	42
TCGA-44-A479	486	Alive	Lung Adenocarcinoma	T2	N0	MX	Stage IB	0	486	FEMALE	73
TCGA-69-7764	414	Alive	Lung Adenocarcinoma	T1b	N0	M0	Stage IA	0	414	MALE	75
TCGA-69-7765	165	Alive	Lung Adenocarcinoma	T4	N0	MX		0	165	MALE	56
TCGA-55-7907	343	Dead	Lung Adenocarcinoma	T2a	N1	MX	Stage IIA	0	343	MALE	77
TCGA-97-7546	1285	Alive	Lung Adenocarcinoma	T1	N0	MX	Stage IA	0	1285	FEMALE	76
TCGA-J2-A4AD	550	Dead	Lung Adenocarcinoma	T1a	N0	MX	Stage IA	0	550	FEMALE	61
TCGA-86-7953	997	Alive	Lung Adenocarcinoma	T1b	N0	M0	Stage IA	0	997	FEMALE	69
TCGA-67-6217	422	Alive	Lung Adenocarcinoma	T2a	N1	M0	Stage IIA	0	422	FEMALE	73
TCGA-86-8585	353	Alive	Lung Adenocarcinoma	T2a	N0	M0	Stage IB	0	353	MALE	57
TCGA-75-6205			Lung Adenocarcinoma	T2a	N0	M0	Stage IB	0		FEMALE	NA
TCGA-L9-A444	307	Alive	Lung Adenocarcinoma	T1a	N0	MX	Stage IA	0	307	FEMALE	60
TCGA-49-AARE	1229	Dead	Lung Adenocarcinoma	T1	N0	MX	Stage IA			FEMALE	51
TCGA-MP-A4T7	167	Dead	Lung Adenocarcinoma	T2	N0	M1	Stage IV	0	167	FEMALE	75
TCGA-99-8025	1060	Alive	Lung Adenocarcinoma	T3	N2	M0	Stage IIIA	0	1060	FEMALE	72
TCGA-55-A48Z	651	Alive	Lung Adenocarcinoma	T1a	N3	MX	Stage IIIB	0	651	FEMALE	60
TCGA-78-7166	258	Dead	Lung Adenocarcinoma	T2	N1	M0	Stage IIB	0	258	MALE	84
TCGA-55-7570	824	Alive	Lung Adenocarcinoma	T1a	N0	MX	Stage IA	0	824	MALE	60
TCGA-55-8616	48	Alive	Lung Adenocarcinoma	T2a	N0	M0	Stage IB	0	48	FEMALE	58
TCGA-MP-A4T4	2617	Dead	Lung Adenocarcinoma	T2	N1	M0	Stage IIB	0	2617	FEMALE	68
TCGA-55-6978	176	Dead	Lung Adenocarcinoma	T2b	N0	MX	Stage IIA	0	176	MALE	81
TCGA-55-8507	418	Alive	Lung Adenocarcinoma	T1a	N0	MX	Stage IA	0	418	MALE	53
TCGA-44-6148	704	Alive	Lung Adenocarcinoma	T1b	N0	M0	Stage IA	0	704	MALE	60
TCGA-80-5611	2595	Alive	Lung Adenocarcinoma	T2	N0	M0	Stage IB	0	2595	MALE	NA
TCGA-49-4501	1421	Dead	Lung Adenocarcinoma	T2	N0	M0	Stage IB	0	1421	FEMALE	67
TCGA-49-4505	428	Dead	Lung Adenocarcinoma	T2	N1	M0	Stage IIB	0	428	FEMALE	61
TCGA-93-A4JP	578	Alive	Lung Adenocarcinoma	TX	NX	M1b	Stage IV	0	578	MALE	64
TCGA-L9-A743	664	Alive	Lung Adenocarcinoma	T2a	N1	M0	Stage IIA	0	664	MALE	56
TCGA-93-A4JN	718	Alive	Lung Adenocarcinoma	T2a	N0	M1a	Stage IV	0	718	MALE	71
TCGA-78-7542	321	Dead	Lung Adenocarcinoma	T2	N0	M0	Stage IB	0	321	MALE	56
TCGA-55-7724	705	Alive	Lung Adenocarcinoma	T2a	N0	MX	Stage IB	0	705	FEMALE	76
TCGA-67-3776	61	Alive	Lung Adenocarcinoma	T2	N1	M0	Stage IIB	0	61	FEMALE	57
TCGA-73-4658	1600	Dead	Lung Adenocarcinoma	T2	N0	M0	Stage IB	0	1600	FEMALE	80
TCGA-95-7567	568	Alive	Lung Adenocarcinoma	T2b	N1	M0	Stage IIB	0	568	MALE	61
TCGA-MP-A4T2	1136	Dead	Lung Adenocarcinoma	T1	N0	M0	Stage IA			MALE	71
TCGA-55-8508	617	Alive	Lung Adenocarcinoma	T2a	N1	MX	Stage IIA	0	617	FEMALE	60
TCGA-55-7725	442	Alive	Lung Adenocarcinoma	T1a	N0	MX	Stage IA	0	442	FEMALE	68
TCGA-73-7499	1531	Dead	Lung Adenocarcinoma	T2a	N0	M0	Stage IB	0	1531	FEMALE	81
TCGA-97-7547	1965	Alive	Lung Adenocarcinoma	T2	N0	MX	Stage IB	0	1965	FEMALE	67
TCGA-55-6983	2823	Alive	Lung Adenocarcinoma	T2	N1	M0	Stage IIB	0	2823	MALE	81
TCGA-93-7348	531	Alive	Lung Adenocarcinoma	T1a	N0	MX	Stage IA	0	531	FEMALE	75
TCGA-05-4434	457	Dead	Lung Adenocarcinoma	T4	N1	M1	Stage IV	0	457	FEMALE	67
TCGA-05-4432	761	Alive	Lung Adenocarcinoma	T2	N1	M0	Stage IIB	0	761	MALE	66
TCGA-55-8096	719	Dead	Lung Adenocarcinoma	T2a	N0	MX	Stage IB	0	719	FEMALE	67
TCGA-62-A46Y	414	Dead	Lung Adenocarcinoma	T2	N2	M0	Stage IIIA			FEMALE	70
TCGA-91-6847	842	Alive	Lung Adenocarcinoma	T2	N0	MX	Stage IB	0	842	FEMALE	62
TCGA-MP-A4SW	1778	Dead	Lung Adenocarcinoma	T2	N1	M0	Stage IIB	0	1778	MALE	53
TCGA-55-7728	704	Alive	Lung Adenocarcinoma	T2a	N0	MX	Stage IB	0	704	FEMALE	64
TCGA-91-6848	224	Alive	Lung Adenocarcinoma	T2	N2	MX	Stage IIIA	0	224	MALE	59
TCGA-97-A4M3	540	Alive	Lung Adenocarcinoma	T1b	N0	M0	Stage IA			FEMALE	69
TCGA-86-6851	179	Alive	Lung Adenocarcinoma	T1b	N1	M0	Stage IIA	0	179	FEMALE	73
TCGA-69-7974	184	Alive	Lung Adenocarcinoma	T2a	N2	MX	Stage IIIA	0	184	FEMALE	54
TCGA-64-5774	2676	Alive	Lung Adenocarcinoma	T2	N0	M0	Stage IB	0	2676	MALE	60
TCGA-86-8359	444	Dead	Lung Adenocarcinoma	T3	N2	M0	Stage IIIA	0	444	MALE	52
TCGA-78-7161	291	Dead	Lung Adenocarcinoma	T3	N0	M0	Stage IIB	0	291	FEMALE	69
TCGA-55-6975	118	Dead	Lung Adenocarcinoma	T2	N1	M0	Stage IIB	0	118	MALE	61
TCGA-91-6836	417	Alive	Lung Adenocarcinoma	T2	N0	MX	Stage IB	0	417	FEMALE	52
TCGA-55-7913	561	Dead	Lung Adenocarcinoma	T1b	N0	MX	Stage IA	0	561	FEMALE	61
TCGA-44-6775	705	Alive	Lung Adenocarcinoma	T2a	N0	MX	Stage IB	0	705	FEMALE	72
TCGA-05-4395	0	Dead	Lung Adenocarcinoma	T4	N2	M0	Stage IIIB	0	0	MALE	76
TCGA-44-7672	719	Alive	Lung Adenocarcinoma	T1b	N0	M0	Stage IA	0	719	FEMALE	52
TCGA-97-7941	484	Alive	Lung Adenocarcinoma	T1b	N0	MX	Stage IA	0	484	FEMALE	72
TCGA-55-7727	119	Alive	Lung Adenocarcinoma	T1a	N2	MX	Stage IIIA	0	119	MALE	70
TCGA-50-5942	1847	Alive	Lung Adenocarcinoma	T1	N0	M0	Stage IA	0	1847	FEMALE	67
TCGA-75-5122			Lung Adenocarcinoma	T2	N0	M0	Stage IB	0		MALE	NA
TCGA-MP-A4T9	1265	Dead	Lung Adenocarcinoma	T2	N2	MX	Stage IIIA			FEMALE	54
TCGA-55-7816	468	Dead	Lung Adenocarcinoma	TX	NX	MX	Stage IV	0	468	FEMALE	49
TCGA-44-3917	1183	Alive	Lung Adenocarcinoma	T2	N0	M0	Stage IB	0	1183	FEMALE	33
TCGA-55-7914	187	Dead	Lung Adenocarcinoma	T1b	N1	MX	Stage IIA	0	187	FEMALE	71
TCGA-86-8056	139	Alive	Lung Adenocarcinoma	T4	N0	M0	Stage IIIA	0	139	FEMALE	63
TCGA-55-7574	995	Dead	Lung Adenocarcinoma	T2a	N0	M0	Stage IB	0	995	FEMALE	64
TCGA-55-6981	1379	Dead	Lung Adenocarcinoma	T1	N2	M0	Stage IIIA	0	1379	FEMALE	53
TCGA-86-A456	896	Alive	Lung Adenocarcinoma	T1a	N0	M0	Stage IA	0	896	FEMALE	78
TCGA-L9-A50W	442	Dead	Lung Adenocarcinoma	T1b	N1	MX	Stage IIA	0	442	MALE	75
TCGA-55-8207	977	Alive	Lung Adenocarcinoma	T2a	N0	MX	Stage IB	0	977	MALE	73
TCGA-55-8620	375	Dead	Lung Adenocarcinoma	T1a	N1	M1b	Stage IV	0	375	MALE	60
TCGA-86-8055	124	Dead	Lung Adenocarcinoma	T2a	N1	M0	Stage IIA	0	124	MALE	79
TCGA-93-A4JQ	526	Alive	Lung Adenocarcinoma	T1b	N0	MX	Stage IA	0	526	MALE	49
TCGA-55-8619	416	Alive	Lung Adenocarcinoma	T3	N0	MX	Stage IIB	0	416	FEMALE	72
TCGA-78-7167	2681	Dead	Lung Adenocarcinoma	T2	N0	M1	Stage IV	0	2681	MALE	77
TCGA-NJ-A4YI	4	Dead	Lung Adenocarcinoma	T2	N2	M0	Stage IIIA	0	4	FEMALE	87
TCGA-05-5715	62	Alive	Lung Adenocarcinoma	T2a	N0	M0	Stage IB	0	62	FEMALE	69
TCGA-50-5044	624	Dead	Lung Adenocarcinoma	T4	N1	M0	Stage IIIB	0	624	FEMALE	72
TCGA-50-5933	2393	Dead	Lung Adenocarcinoma	T4	N2	M0	Stage IIIB	0	2393	MALE	72
TCGA-44-7662	218	Alive	Lung Adenocarcinoma	T2a	N0	MX	Stage IB	0	218	MALE	61
TCGA-05-5428	670	Alive	Lung Adenocarcinoma	T1b	N1	M0	Stage IIA	0	670	MALE	57
TCGA-44-2662	1280	Alive	Lung Adenocarcinoma	T2	N0	M0	Stage IB	0	1280	MALE	65
TCGA-49-AAR0	4765	Alive	Lung Adenocarcinoma	T1	N0	MX	Stage IA	0	4765	MALE	57
TCGA-86-8278	944	Alive	Lung Adenocarcinoma	T2	N1	M0	Stage IIB	0	944	FEMALE	63
TCGA-05-4415	91	Dead	Lung Adenocarcinoma	T4	N2	M0	Stage IIIB	0	91	MALE	57
TCGA-55-1594	1178	Alive	Lung Adenocarcinoma	T2	N2	M0	Stage IIIA	0	1178	MALE	68
TCGA-53-A4EZ	1071	Alive	Lung Adenocarcinoma	T2a	N1	MX	Stage IIA	0	1071	MALE	63
TCGA-69-8453	813	Alive	Lung Adenocarcinoma	T3	N0	MX	Stage IIB	0	813	MALE	77
TCGA-75-7031			Lung Adenocarcinoma	T2	N0	M0	Stage IB	0		FEMALE	NA
TCGA-78-7160	697	Dead	Lung Adenocarcinoma	T4	N2	M1	Stage IV	0	697	MALE	61
TCGA-95-7944	377	Alive	Lung Adenocarcinoma	T1a	N0	M0	Stage IA	0	377	MALE	71
TCGA-55-A492	596	Alive	Lung Adenocarcinoma	T1a	N0	MX	Stage IA	0	596	FEMALE	70
TCGA-50-6673	22	Dead	Lung Adenocarcinoma	T1	N0	M0	Stage I	0	22	FEMALE	84
TCGA-99-8033	656	Dead	Lung Adenocarcinoma	TX	NX	M1	Stage IV	0	656	FEMALE	74
TCGA-75-7027	3059	Alive	Lung Adenocarcinoma	T2	N0	M0	Stage IB	0	3059	MALE	NA
TCGA-49-AAR3	1893	Alive	Lung Adenocarcinoma	T2	N1	MX	Stage IIB			MALE	69
TCGA-53-7813	424	Alive	Lung Adenocarcinoma	T4	N0	M0	Stage IIIB	0	424	FEMALE	51
TCGA-55-8512	607	Dead	Lung Adenocarcinoma	T1a	N1	M1b	Stage IV	0	607	MALE	41
TCGA-MP-A4TK	582	Dead	Lung Adenocarcinoma	T2	N1	MX	Stage IIB			FEMALE	56
TCGA-55-7911	537	Alive	Lung Adenocarcinoma	T1a	N0	MX	Stage IA	0	537	FEMALE	70
TCGA-44-7659	691	Alive	Lung Adenocarcinoma	T1b	N0	MX	Stage IA	0	691	MALE	70
TCGA-67-3770	610	Alive	Lung Adenocarcinoma	T1	N0	M0	Stage IA	0	610	FEMALE	70
TCGA-97-8552	626	Alive	Lung Adenocarcinoma	T1a	N0	MX	Stage I	0	626	FEMALE	55
TCGA-55-8510	539	Alive	Lung Adenocarcinoma	T2a	N0	MX	Stage IB	0	539	FEMALE	55
TCGA-64-1676	1728	Alive	Lung Adenocarcinoma	T1a	N0	M0	Stage IA	0	1728	MALE	58
TCGA-55-6987	2137	Alive	Lung Adenocarcinoma	T1	N0	M0	Stage IA	0	2137	MALE	77
TCGA-99-7458	747	Alive	Lung Adenocarcinoma	T4	N0	M0	Stage IIIA	0	747	FEMALE	74
TCGA-78-8662	3361	Dead	Lung Adenocarcinoma	T2	N0	M0	Stage IB			FEMALE	53
TCGA-49-AAR2	2224	Alive	Lung Adenocarcinoma	T2	N0	MX	Stage IB	0	2224	MALE	64
TCGA-78-7159	1974	Alive	Lung Adenocarcinoma	T1	NX	M0	Stage IA	0	1974	FEMALE	60
TCGA-L9-A443	193	Dead	Lung Adenocarcinoma	T1a	N0	MX	Stage IA	0	193	FEMALE	63
TCGA-05-4398	1431	Alive	Lung Adenocarcinoma	T4	N3	M0	Stage IIIB	0	1431	FEMALE	47
TCGA-75-6212	1516	Dead	Lung Adenocarcinoma	T2	N1	M0	Stage IIB	0	1516	FEMALE	NA
TCGA-62-A46V	2199	Alive	Lung Adenocarcinoma	T2	N0	M0	Stage IB	0	2199	FEMALE	78
TCGA-95-7043	503	Dead	Lung Adenocarcinoma	T1a	N0	MX	Stage IA	0	503	FEMALE	63
TCGA-78-7537	1622	Dead	Lung Adenocarcinoma	T2	N0	M0	Stage IB	0	1622	MALE	72
TCGA-55-8091	600	Alive	Lung Adenocarcinoma	T2	N0	MX	Stage IB	0	600	MALE	74
TCGA-55-6982	995	Dead	Lung Adenocarcinoma	T2	N1	M0	Stage IIB	0	995	FEMALE	79
TCGA-78-7156	976	Dead	Lung Adenocarcinoma	T4	N1	M1	Stage IV	0	976	MALE	62
TCGA-05-4424	913	Alive	Lung Adenocarcinoma	T3	N0	M0	Stage IIB	0	913	MALE	70
TCGA-38-6178	448	Alive	Lung Adenocarcinoma	T2b	N2		Stage IIIA	0	448	FEMALE	70
TCGA-55-6970	464	Dead	Lung Adenocarcinoma	T2	N2	MX	Stage IIIA	0	464	FEMALE	67
TCGA-67-6216	141	Alive	Lung Adenocarcinoma	T1a	N0	M0	Stage IA	0	141	FEMALE	57
TCGA-62-8399	2696	Alive	Lung Adenocarcinoma	T2	N2	M0	Stage IIIA	0	2696	MALE	62
TCGA-55-A4DG	608	Alive	Lung Adenocarcinoma	T1b	N0	MX	Stage IA	0	608	MALE	71
TCGA-97-A4M7	629	Alive	Lung Adenocarcinoma	T1b	N0	M0	Stage IA	0	629	MALE	74
TCGA-95-A4VK	651	Alive	Lung Adenocarcinoma	T2b	N2	M0	Stage IIIA	0	651	FEMALE	74
TCGA-49-6744	1683	Alive	Lung Adenocarcinoma	T2a	N1	MX	Stage IIA	0	1683	FEMALE	64
TCGA-62-A46U	2067	Alive	Lung Adenocarcinoma	T2	N1	M0	Stage IIB	0	2067	FEMALE	71
TCGA-86-8669	938	Alive	Lung Adenocarcinoma	T1b	N0	M0	Stage IA	0	938	MALE	64
Abbreviations: OS = Overall survival; T stage = tumor stage; N stage = node stage; M stage = metastasis stage; TNM stage = tumor, node, metastasis stage.

## Sheet: Table S2
Table S2. clinicopathological characteristics of patients from the GEO cohort (GSE68465)
Sample_geo_accession	OS	Event	Disease state
GSM1672724	NA	NA	Normal
GSM1672725	NA	NA	Normal
GSM1672726	NA	NA	Normal
GSM1672727	NA	NA	Normal
GSM1672728	NA	NA	Normal
GSM1672729	NA	NA	Normal
GSM1672730	NA	NA	Normal
GSM1672731	NA	NA	Normal
GSM1672732	NA	NA	Normal
GSM1672733	NA	NA	Normal
GSM1672734	NA	NA	Normal
GSM1672735	NA	NA	Normal
GSM1672736	NA	NA	Normal
GSM1672737	NA	NA	Normal
GSM1672738	NA	NA	Normal
GSM1672739	NA	NA	Normal
GSM1672740	NA	NA	Normal
GSM1672741	NA	NA	Normal
GSM1672742	NA	NA	Normal
GSM1672283	64.8	Dead	A
GSM1672285	33.9	Dead	A
GSM1672289	5.8	Dead	A
GSM1672290	50.2	Dead	A
GSM1672292	34.8	Dead	A
GSM1672293	27.6	Dead	A
GSM1672294	48.8	Dead	A
GSM1672296	10.1	Dead	A
GSM1672297	8.7	Dead	A
GSM1672298	61.2	Dead	A
GSM1672300	128.8	Dead	A
GSM1672301	43.8	Dead	A
GSM1672302	5.9	Dead	A
GSM1672303	2.4	Dead	A
GSM1672304	17.6	Dead	A
GSM1672305	16.3	Dead	A
GSM1672306	29.6	Dead	A
GSM1672307	81.2	Dead	A
GSM1672308	59	Dead	A
GSM1672309	92.6	Dead	A
GSM1672310	4	Dead	A
GSM1672311	16.8	Dead	A
GSM1672313	62.3	Dead	A
GSM1672316	18.6	Dead	A
GSM1672317	45.8	Dead	A
GSM1672318	20.6	Dead	A
GSM1672321	70.5	Dead	A
GSM1672323	17.6	Dead	A
GSM1672324	16.9	Dead	A
GSM1672328	115.8	Dead	A
GSM1672329	19	Dead	A
GSM1672330	84.1	Dead	A
GSM1672335	132.5	Dead	A
GSM1672341	28.2	Dead	A
GSM1672342	7.2	Dead	A
GSM1672343	79.5	Dead	A
GSM1672347	14.9	Dead	A
GSM1672348	9.6	Dead	A
GSM1672352	20.9	Dead	A
GSM1672353	22.3	Dead	A
GSM1672354	67.9	Dead	A
GSM1672356	22.7	Dead	A
GSM1672359	54.2	Dead	A
GSM1672360	96.1	Dead	A
GSM1672362	12.5	Dead	A
GSM1672368	21	Dead	A
GSM1672369	7.3	Dead	A
GSM1672372	21.2	Dead	A
GSM1672376	59.11	Dead	A
GSM1672378	36.25	Dead	A
GSM1672379	6.6	Dead	A
GSM1672380	54.93	Dead	A
GSM1672381	9.74	Dead	A
GSM1672384	21.48	Dead	A
GSM1672385	6.38	Dead	A
GSM1672386	69.01	Dead	A
GSM1672388	32.24	Dead	A
GSM1672398	19.9	Dead	A
GSM1672399	31.28	Dead	A
GSM1672400	45.33	Dead	A
GSM1672402	12.63	Dead	A
GSM1672407	11.68	Dead	A
GSM1672409	31.94	Dead	A
GSM1672410	2.24	Dead	A
GSM1672411	8.85	Dead	A
GSM1672414	24.97	Dead	A
GSM1672415	42.04	Dead	A
GSM1672416	12.2	Dead	A
GSM1672417	2.7	Dead	A
GSM1672418	96	Dead	A
GSM1672419	66.1	Dead	A
GSM1672420	68.6	Dead	A
GSM1672421	48	Dead	A
GSM1672422	16	Dead	A
GSM1672425	52	Dead	A
GSM1672426	39	Dead	A
GSM1672435	40	Dead	A
GSM1672436	21	Dead	A
GSM1672437	29	Dead	A
GSM1672438	26	Dead	A
GSM1672440	2	Dead	A
GSM1672442	14	Dead	A
GSM1672448	68	Dead	A
GSM1672450	24	Dead	A
GSM1672452	114	Dead	A
GSM1672453	4	Dead	A
GSM1672454	20	Dead	A
GSM1672455	52	Dead	A
GSM1672457	14	Dead	A
GSM1672460	32	Dead	A
GSM1672463	15	Dead	A
GSM1672470	48	Dead	A
GSM1672471	19	Dead	A
GSM1672473	204	Dead	A
GSM1672476	42	Dead	A
GSM1672479	62	Dead	A
GSM1672484	52	Dead	A
GSM1672486	15	Dead	A
GSM1672487	20	Dead	A
GSM1672489	25	Dead	A
GSM1672491	51	Dead	A
GSM1672493	57	Dead	A
GSM1672494	13	Dead	A
GSM1672495	78	Dead	A
GSM1672497	33	Dead	A
GSM1672499	17	Dead	A
GSM1672500	24	Dead	A
GSM1672512	17	Dead	A
GSM1672514	10	Dead	A
GSM1672515	23	Dead	A
GSM1672518	47	Dead	A
GSM1672519	48	Dead	A
GSM1672527	25	Dead	A
GSM1672530	37	Dead	A
GSM1672533	71	Dead	A
GSM1672534	9	Dead	A
GSM1672537	6	Dead	A
GSM1672538	95	Dead	A
GSM1672539	38	Dead	A
GSM1672540	9	Dead	A
GSM1672544	8	Dead	A
GSM1672548	15	Dead	A
GSM1672550	9	Dead	A
GSM1672551	11	Dead	A
GSM1672552	79	Dead	A
GSM1672555	4	Dead	A
GSM1672556	36	Dead	A
GSM1672557	44	Dead	A
GSM1672558	74	Dead	A
GSM1672559	13	Dead	A
GSM1672562	71	Dead	A
GSM1672563	64	Dead	A
GSM1672564	65	Dead	A
GSM1672568	13	Dead	A
GSM1672571	57	Dead	A
GSM1672572	56	Dead	A
GSM1672580	23	Dead	A
GSM1672582	34	Dead	A
GSM1672584	29	Dead	A
GSM1672585	7	Dead	A
GSM1672590	7	Dead	A
GSM1672596	18	Dead	A
GSM1672597	25	Dead	A
GSM1672599	12	Dead	A
GSM1672605	18	Dead	A
GSM1672606	32	Dead	A
GSM1672607	10	Dead	A
GSM1672608	44.94	Dead	A
GSM1672609	34.76	Dead	A
GSM1672610	19.84	Dead	A
GSM1672611	8.61	Dead	A
GSM1672612	0.53	Dead	A
GSM1672613	37.55	Dead	A
GSM1672616	56.8	Dead	A
GSM1672617	30.12	Dead	A
GSM1672618	13.33	Dead	A
GSM1672619	105.99	Dead	A
GSM1672620	44.42	Dead	A
GSM1672621	20.86	Dead	A
GSM1672622	27.63	Dead	A
GSM1672623	74.18	Dead	A
GSM1672624	96	Dead	A
GSM1672625	41.33	Dead	A
GSM1672626	5.65	Dead	A
GSM1672627	0.43	Dead	A
GSM1672628	16.56	Dead	A
GSM1672629	61.21	Dead	A
GSM1672631	70.6	Dead	A
GSM1672632	3.52	Dead	A
GSM1672633	17.54	Dead	A
GSM1672634	27.56	Dead	A
GSM1672635	16.39	Dead	A
GSM1672639	45.24	Dead	A
GSM1672640	0.03	Dead	A
GSM1672641	75.73	Dead	A
GSM1672642	39.06	Dead	A
GSM1672643	77.6	Dead	A
GSM1672644	2.27	Dead	A
GSM1672646	42.18	Dead	A
GSM1672647	85.65	Dead	A
GSM1672649	39.36	Dead	A
GSM1672652	42.02	Dead	A
GSM1672653	5.78	Dead	A
GSM1672654	7.69	Dead	A
GSM1672655	47.9	Dead	A
GSM1672658	24.51	Dead	A
GSM1672659	7.03	Dead	A
GSM1672660	9.63	Dead	A
GSM1672661	40.21	Dead	A
GSM1672663	40.97	Dead	A
GSM1672665	72.64	Dead	A
GSM1672666	11.99	Dead	A
GSM1672667	6.24	Dead	A
GSM1672668	21.88	Dead	A
GSM1672671	28.25	Dead	A
GSM1672674	52.2	Dead	A
GSM1672675	15.77	Dead	A
GSM1672676	27.66	Dead	A
GSM1672677	29.67	Dead	A
GSM1672678	12.02	Dead	A
GSM1672680	15.47	Dead	A
GSM1672681	24.74	Dead	A
GSM1672682	16.49	Dead	A
GSM1672683	8.94	Dead	A
GSM1672684	26.38	Dead	A
GSM1672685	18.2	Dead	A
GSM1672686	79.54	Dead	A
GSM1672687	30.7	Dead	A
GSM1672688	80.9	Dead	A
GSM1672689	11.7	Dead	A
GSM1672690	33.2	Dead	A
GSM1672691	42.5	Dead	A
GSM1672692	122.4	Dead	A
GSM1672693	30.2	Dead	A
GSM1672694	78.5	Dead	A
GSM1672695	73.2	Dead	A
GSM1672696	65.2	Dead	A
GSM1672698	73.7	Dead	A
GSM1672699	3.3	Dead	A
GSM1672700	19.5	Dead	A
GSM1672701	8.4	Dead	A
GSM1672702	26.9	Dead	A
GSM1672704	19.6	Dead	A
GSM1672705	105.4	Dead	A
GSM1672706	157.5	Dead	A
GSM1672707	120.5	Dead	A
GSM1672708	47.8	Dead	A
GSM1672709	130	Dead	A
GSM1672712	25.95	Dead	A
GSM1672714	32.6	Dead	A
GSM1672715	40.2	Dead	A
GSM1672716	14.5	Dead	A
GSM1672717	9.2	Dead	A
GSM1672718	19	Dead	A
GSM1672720	9	Dead	A
GSM1672723	45.3	Dead	A
GSM1672281	105.6	Alive	A
GSM1672282	25.2	Alive	A
GSM1672284	69.2	Alive	A
GSM1672286	83	Alive	A
GSM1672287	69.2	Alive	A
GSM1672288	27.1	Alive	A
GSM1672291	73	Alive	A
GSM1672295	66.6	Alive	A
GSM1672299	132.2	Alive	A
GSM1672312	62	Alive	A
GSM1672314	71.8	Alive	A
GSM1672315	84	Alive	A
GSM1672319	110.5	Alive	A
GSM1672320	133.6	Alive	A
GSM1672322	52.1	Alive	A
GSM1672325	86.8	Alive	A
GSM1672326	103.4	Alive	A
GSM1672327	117.6	Alive	A
GSM1672331	153.3	Alive	A
GSM1672332	153.9	Alive	A
GSM1672333	162.6	Alive	A
GSM1672334	63.8	Alive	A
GSM1672336	130.8	Alive	A
GSM1672337	159.6	Alive	A
GSM1672338	157.7	Alive	A
GSM1672339	76.3	Alive	A
GSM1672340	105.9	Alive	A
GSM1672344	82.3	Alive	A
GSM1672345	101.2	Alive	A
GSM1672346	168.1	Alive	A
GSM1672349	95	Alive	A
GSM1672350	62.4	Alive	A
GSM1672351	64.3	Alive	A
GSM1672355	36.3	Alive	A
GSM1672357	32.9	Alive	A
GSM1672358	38.1	Alive	A
GSM1672361	53.2	Alive	A
GSM1672363	29.5	Alive	A
GSM1672364	107.5	Alive	A
GSM1672365	53.7	Alive	A
GSM1672366	21.8	Alive	A
GSM1672367	55.8	Alive	A
GSM1672370	159.9	Alive	A
GSM1672371	60.8	Alive	A
GSM1672373	53.6	Alive	A
GSM1672374	23.2	Alive	A
GSM1672375	47.27	Alive	A
GSM1672377	51.58	Alive	A
GSM1672382	58.88	Alive	A
GSM1672383	51.81	Alive	A
GSM1672387	64.14	Alive	A
GSM1672389	NA	Alive	A
GSM1672390	56.35	Alive	A
GSM1672391	69.05	Alive	A
GSM1672392	56.32	Alive	A
GSM1672393	61.25	Alive	A
GSM1672394	50.43	Alive	A
GSM1672395	73.36	Alive	A
GSM1672396	66.74	Alive	A
GSM1672397	72.8	Alive	A
GSM1672401	83.95	Alive	A
GSM1672403	77.89	Alive	A
GSM1672404	11.18	Alive	A
GSM1672405	30.53	Alive	A
GSM1672406	73.59	Alive	A
GSM1672408	74.61	Alive	A
GSM1672412	92.2	Alive	A
GSM1672413	90.07	Alive	A
GSM1672423	72	Alive	A
GSM1672424	47	Alive	A
GSM1672427	66	Alive	A
GSM1672428	44	Alive	A
GSM1672429	70	Alive	A
GSM1672430	75	Alive	A
GSM1672431	92	Alive	A
GSM1672432	65	Alive	A
GSM1672433	43	Alive	A
GSM1672434	69	Alive	A
GSM1672439	77	Alive	A
GSM1672441	66	Alive	A
GSM1672443	33	Alive	A
GSM1672444	85	Alive	A
GSM1672445	66	Alive	A
GSM1672446	15	Alive	A
GSM1672447	91	Alive	A
GSM1672449	33	Alive	A
GSM1672451	62	Alive	A
GSM1672456	93	Alive	A
GSM1672458	100	Alive	A
GSM1672459	33	Alive	A
GSM1672461	60	Alive	A
GSM1672462	50	Alive	A
GSM1672464	37	Alive	A
GSM1672465	54	Alive	A
GSM1672466	31	Alive	A
GSM1672467	38	Alive	A
GSM1672468	115	Alive	A
GSM1672469	36	Alive	A
GSM1672472	91	Alive	A
GSM1672474	50	Alive	A
GSM1672475	80	Alive	A
GSM1672477	60	Alive	A
GSM1672478	26	Alive	A
GSM1672480	22	Alive	A
GSM1672481	63	Alive	A
GSM1672482	68	Alive	A
GSM1672483	7	Alive	A
GSM1672485	36	Alive	A
GSM1672488	41	Alive	A
GSM1672490	42	Alive	A
GSM1672492	50	Alive	A
GSM1672496	48	Alive	A
GSM1672498	37	Alive	A
GSM1672501	44	Alive	A
GSM1672502	30	Alive	A
GSM1672503	50	Alive	A
GSM1672504	88	Alive	A
GSM1672505	42	Alive	A
GSM1672506	46	Alive	A
GSM1672507	56	Alive	A
GSM1672508	40	Alive	A
GSM1672509	38	Alive	A
GSM1672510	43	Alive	A
GSM1672511	55	Alive	A
GSM1672513	36	Alive	A
GSM1672516	62	Alive	A
GSM1672517	85	Alive	A
GSM1672520	57	Alive	A
GSM1672521	43	Alive	A
GSM1672522	41	Alive	A
GSM1672523	43	Alive	A
GSM1672524	32	Alive	A
GSM1672525	64	Alive	A
GSM1672526	107	Alive	A
GSM1672528	96	Alive	A
GSM1672529	98	Alive	A
GSM1672531	90	Alive	A
GSM1672532	40	Alive	A
GSM1672535	110	Alive	A
GSM1672536	110	Alive	A
GSM1672541	87	Alive	A
GSM1672542	88	Alive	A
GSM1672543	74	Alive	A
GSM1672545	59	Alive	A
GSM1672546	55	Alive	A
GSM1672547	36	Alive	A
GSM1672549	85	Alive	A
GSM1672553	105	Alive	A
GSM1672554	97	Alive	A
GSM1672560	90	Alive	A
GSM1672561	85	Alive	A
GSM1672565	68	Alive	A
GSM1672566	64	Alive	A
GSM1672567	63	Alive	A
GSM1672569	95	Alive	A
GSM1672570	74	Alive	A
GSM1672573	48	Alive	A
GSM1672574	49	Alive	A
GSM1672575	28	Alive	A
GSM1672576	36	Alive	A
GSM1672577	40	Alive	A
GSM1672578	37	Alive	A
GSM1672579	40	Alive	A
GSM1672581	76	Alive	A
GSM1672583	66	Alive	A
GSM1672586	53	Alive	A
GSM1672587	63	Alive	A
GSM1672588	23	Alive	A
GSM1672589	62	Alive	A
GSM1672591	26	Alive	A
GSM1672592	40	Alive	A
GSM1672593	30	Alive	A
GSM1672594	40	Alive	A
GSM1672595	84	Alive	A
GSM1672598	80	Alive	A
GSM1672600	32	Alive	A
GSM1672601	105	Alive	A
GSM1672602	81	Alive	A
GSM1672603	75	Alive	A
GSM1672604	97	Alive	A
GSM1672614	106.58	Alive	A
GSM1672615	123.3	Alive	A
GSM1672630	104.47	Alive	A
GSM1672636	77.7	Alive	A
GSM1672637	94.16	Alive	A
GSM1672638	73.4	Alive	A
GSM1672645	84.44	Alive	A
GSM1672648	92.52	Alive	A
GSM1672650	82.5	Alive	A
GSM1672651	31.7	Alive	A
GSM1672656	58.84	Alive	A
GSM1672657	81.54	Alive	A
GSM1672662	66.69	Alive	A
GSM1672664	76.12	Alive	A
GSM1672669	78.85	Alive	A
GSM1672670	72.05	Alive	A
GSM1672672	53.39	Alive	A
GSM1672673	39.03	Alive	A
GSM1672679	150.18	Alive	A
GSM1672697	145.8	Alive	A
GSM1672703	129.8	Alive	A
GSM1672710	52.3	Alive	A
GSM1672711	69.4	Alive	A
GSM1672713	121.8	Alive	A
GSM1672719	121.2	Alive	A
GSM1672721	97.6	Alive	A
GSM1672722	175.9	Alive	A
Abbreviations: OS = Overall survival; S = squamous cell carcinoma; A = Adenocarcinoma.

## Sheet: Table S3
Table S3. Univariate analysis of immune-related genes in the TCGA cohort
Gene name	p value	HR	Low.95.CI.	High.95.CI.
FAM83A	6.96436e-12	1.01012	1.00722	1.01303
PLEK2	7.54626e-09	1.02635	1.01733	1.03544
GJB3	3.19625e-09	1.02887	1.01922	1.03861
LOXL2	5.43861e-11	1.01864	1.01303	1.02427
GNG7	9.80043e-06	0.743231	0.651623	0.847719
CLEC3B	0.000192242	0.956532	0.934449	0.979138
S100A16	1.51562e-06	1.00289	1.00171	1.00408
FSCN1	5.33558e-07	1.00781	1.00475	1.01089
CCR2	6.75536e-05	0.813759	0.735312	0.900575
STK33	0.000249308	0.709251	0.590156	0.85238
HSPA4	1.02093e-05	1.03776	1.02082	1.05499
BTN2A2	6.92658e-05	0.81339	0.734703	0.900505
PSMD2	5.41465e-06	1.01239	1.00703	1.01778
ANKRD44	0.000250127	0.77931	0.681951	0.890567
CD302	0.000271142	0.895386	0.843684	0.950255
ZNF185	8.48225e-07	1.03137	1.01877	1.04413
HGF	0.00072199	0.764923	0.654867	0.893476
PPM1M	9.54849e-05	0.913706	0.87321	0.95608
CXCL5	2.2622e-08	1.01167	1.00756	1.01579
ITGB1	1.76068e-06	1.00617	1.00363	1.0087
LAMC2	2.45774e-07	1.00267	1.00166	1.00369
PSMD11	2.6557e-05	1.03464	1.01833	1.05121
CREBRF	0.000573885	0.758438	0.648003	0.887695
TUBB6	3.19221e-05	1.02794	1.01468	1.04138
ITGA8	0.00116276	0.87057	0.800714	0.94652
PLIN3	5.27041e-05	1.0158	1.00811	1.02356
CXorf21	0.000595988	0.834735	0.752948	0.925406
PIK3CG	0.000931748	0.790204	0.687376	0.908416
BTK	0.000557048	0.875914	0.812437	0.944351
HERPUD1	0.00054127	0.980655	0.969862	0.991569
SCN7A	0.00144657	0.864232	0.790018	0.945418
FAM46C	0.00100614	0.965974	0.94625	0.98611
SULT2B1	2.2821e-05	1.03934	1.02095	1.05807
P2RY13	0.000829325	0.871476	0.803944	0.94468
SLC34A2	0.000912079	0.99925	0.998807	0.999693
GAB3	0.000747588	0.735684	0.615453	0.879403
TM6SF1	0.000788003	0.749612	0.633519	0.886978
CASS4	0.00107206	0.782675	0.675794	0.90646
LAD1	0.000100077	1.00729	1.00361	1.01098
DPEP2	0.00170492	0.789004	0.680428	0.914905
LIFR	0.00210428	0.939009	0.902091	0.977438
TUBA4A	0.000162681	1.01462	1.007	1.02231
CISH	0.00121683	0.958868	0.934775	0.983582
ARHGEF6	0.000994861	0.896708	0.840351	0.956845
MS4A7	0.00174827	0.954817	0.927568	0.982865
SNAI3	0.00120372	0.716257	0.585251	0.876589
ST3GAL6	0.0025211	0.799872	0.691987	0.924577
RAD23B	0.000306581	1.01647	1.00749	1.02552
DENND1C	0.000854511	0.907932	0.857823	0.960968
FNIP2	0.00193825	0.944256	0.910622	0.979133
CPED1	0.00210594	0.79064	0.68069	0.918351
SYNE1	0.0023265	0.845034	0.75824	0.941764
ARRB2	0.00141522	0.951137	0.92232	0.980854
CIITA	0.00154565	0.913071	0.863087	0.965951
CD74	0.00140091	0.999715	0.99954	0.99989
LYPD3	0.000135151	1.01173	1.00569	1.01781
CERKL	0.00265192	0.8926	0.828855	0.961248
N4BP2L1	0.0019041	0.833634	0.743172	0.935107
KCTD12	0.00219409	0.981983	0.970623	0.993475
PRAM1	0.00345616	0.815916	0.711902	0.935127
ITGA5	2.05726e-05	1.00906	1.00488	1.01326
SPN	0.00268235	0.904397	0.846967	0.965722
RHOD	0.000363045	1.01349	1.00605	1.02098
STK17B	0.00258637	0.9663	0.94499	0.98809
CHRDL1	0.00660396	0.958467	0.929574	0.988259
KLHL6	0.00316479	0.846675	0.758076	0.945629
TNFRSF1A	0.000759468	1.01279	1.00533	1.02031
CD300LF	0.00299237	0.923153	0.87568	0.973199
FSTL3	0.000272747	1.01364	1.00627	1.02106
CD5	0.00378953	0.920717	0.870644	0.97367
CYP27A1	0.00375171	0.985495	0.975805	0.995281
TLDC1	0.000543973	1.14085	1.05875	1.22932
PKP3	0.000736516	1.01764	1.00736	1.02802
RCAN2	0.00658939	0.955354	0.92439	0.987356
ZNF671	0.00244406	0.792145	0.681319	0.920999
IKZF3	0.00351366	0.898311	0.835898	0.965385
GPR65	0.00448169	0.811604	0.702791	0.937264
TRAF3IP3	0.00365455	0.796989	0.683909	0.928765
IL16	0.00411621	0.849505	0.759936	0.94963
CCDC69	0.00449189	0.9644	0.940584	0.988818
MFAP4	0.00484571	0.994132	0.99007	0.998211
PVR	0.000650424	1.02015	1.00852	1.03192
IL6ST	0.00481838	0.983141	0.971587	0.994833
SDCBP2	0.000623141	1.01333	1.00567	1.02105
CPXM1	5.15235e-05	1.02132	1.01094	1.0318
RFXAP	0.00377579	0.752936	0.621382	0.912341
BEX5	0.00490816	0.927191	0.879619	0.977337
MNDA	0.00397116	0.96679	0.944826	0.989265
GUCY1A3	0.00452585	0.931064	0.886266	0.978127
FGD2	0.00413069	0.803299	0.691625	0.933003
NDNF	0.00674141	0.989501	0.981974	0.997085
NLRC4	0.00568805	0.752001	0.614446	0.92035
HMCN1	0.00712092	0.872839	0.790527	0.963723
C7	0.00756284	0.987945	0.979192	0.996777
CMAHP	0.00626028	0.96082	0.933679	0.98875
NMI	0.00133461	1.04532	1.0174	1.074
CD1D	0.00543822	0.820786	0.714096	0.943415
FBP1	0.00471832	0.994336	0.990426	0.998261
TLR7	0.00537121	0.809094	0.69699	0.939228
ZMYND15	0.00595599	0.828351	0.724317	0.947327
ACTN1	0.000976482	1.01539	1.00621	1.02465
PTPRC	0.00605255	0.972717	0.953693	0.992121
ITGA9	0.00683614	0.941089	0.900581	0.98342
RASSF2	0.00456366	0.944998	0.908768	0.982672
DLC1	0.00758192	0.967952	0.945083	0.991374
PARP15	0.00757555	0.857983	0.766753	0.960068
FGD3	0.00546875	0.873617	0.794185	0.960993
SASH3	0.00585889	0.970485	0.950023	0.991387
LAMA2	0.00652292	0.905944	0.843709	0.97277
DOK1	0.00376825	0.916547	0.864072	0.972209
SPATA13	0.00505208	0.885284	0.813	0.963996
ARHGAP30	0.00541504	0.956946	0.927724	0.987089
CPA3	0.00811478	0.984123	0.972531	0.995854
IGSF6	0.00696164	0.963064	0.937096	0.989751
P2RY8	0.0069311	0.874575	0.793503	0.963929
SNX20	0.00549249	0.859494	0.772372	0.956444
LAX1	0.00943292	0.899798	0.830854	0.974464
UBXN11	0.00972251	0.950773	0.915077	0.98786
ICAM3	0.00716435	0.8127	0.698687	0.945318
RGL1	0.00593105	0.960612	0.933505	0.988506
FCGRT	0.00560582	0.989739	0.982541	0.996988
CTSL	0.00086837	1.00182	1.00075	1.0029
FRZB	0.0128004	0.955808	0.922391	0.990435
AKNA	0.00594181	0.927371	0.878866	0.978552
DOCK8	0.00648469	0.91169	0.852977	0.974444
NFKB2	0.00187867	1.02527	1.00927	1.04154
C10orf128	0.00693876	0.889204	0.81654	0.968334
PROCR	0.000439459	1.01092	1.00482	1.01706
ZEB2	0.0154022	0.864632	0.768651	0.972597
ITGAL	0.00715217	0.954449	0.922568	0.987431
TAGAP	0.00766953	0.919573	0.864607	0.978033
RPS6KA4	0.0026098	1.033	1.01139	1.05507
ARHGAP25	0.0076955	0.907156	0.844425	0.974547
NFATC2	0.00656865	0.87798	0.799338	0.964359
CD84	0.00958358	0.919423	0.862802	0.979759
RASSF5	0.00646936	0.943399	0.904652	0.983805
FUCA1	0.00762316	0.99321	0.988252	0.998193
OAS3	0.00237789	1.01439	1.00508	1.02378
HNMT	0.0082561	0.970575	0.949302	0.992324
CACNA2D2	0.0101353	0.984354	0.972592	0.996258
IRF4	0.0181977	0.932019	0.879123	0.988099
SOD3	0.0105251	0.986358	0.976032	0.996793
JAM2	0.010498	0.850952	0.752001	0.962924
CSF2RB	0.00837697	0.945579	0.907051	0.985744
LY86	0.00900559	0.966434	0.941988	0.991515
A2M	0.00893247	0.998412	0.997223	0.999602
COL4A2	0.00175499	1.00491	1.00183	1.008
RIN1	0.00290349	1.13828	1.04526	1.23957
SERPINE1	0.00172022	1.004	1.0015	1.00651
NLRC3	0.00900426	0.810349	0.692054	0.948865
CLEC4A	0.0103836	0.942891	0.901427	0.986263
FCN1	0.0146283	0.928585	0.874963	0.985494
SCARF1	0.0104141	0.919558	0.862411	0.980492
TMEM170B	0.0152475	0.793628	0.658465	0.956536
KCNA3	0.0113768	0.888328	0.81049	0.973641
LDB2	0.0105252	0.897735	0.826516	0.975092
MXD1	0.00264114	1.0486	1.01666	1.08155
CYFIP2	0.00940252	0.939096	0.895601	0.984703
PUS10	0.0163081	0.751471	0.595193	0.948782
ENPP4	0.0118623	0.966066	0.940433	0.992397
TRIM22	0.0085687	0.974954	0.95669	0.993567
DOCK4	0.0168595	0.880654	0.793482	0.977402
EVI2B	0.00977275	0.977019	0.95994	0.994403
IRF8	0.0104923	0.947972	0.909964	0.987568
NCKAP1L	0.00968103	0.939475	0.896071	0.984981
SPARCL1	0.0103113	0.994031	0.989495	0.998589
CTSZ	0.010017	0.997788	0.996107	0.999471
VEGFC	0.00142458	1.02045	1.00784	1.03323
RAI2	0.0104146	0.927492	0.875588	0.982473
DAAM2	0.0142319	0.950685	0.91301	0.989914
GMIP	0.00939365	0.946434	0.907922	0.98658
COL4A1	0.00463692	1.00488	1.0015	1.00827
ATP8A1	0.0198504	0.953601	0.91623	0.992497
ARRB1	0.0123847	0.965905	0.940001	0.992524
CCL3L3	0.0145985	0.874731	0.785645	0.973919
CD52	0.0149076	0.994858	0.990737	0.998995
MCEMP1	0.0209381	0.969217	0.943833	0.995284
ARHGAP9	0.0113406	0.913871	0.852329	0.979857
LTBR	0.00473883	1.01399	1.00426	1.02381
ENTPD1	0.011906	0.896954	0.824067	0.976288
AKAP12	0.00101327	1.00653	1.00263	1.01045
MGP	0.0143431	0.997187	0.994941	0.999438
PSMC5	0.006159	1.02212	1.00624	1.03825
PECAM1	0.0122127	0.985186	0.973752	0.996754
AOC3	0.0138137	0.979562	0.963592	0.995798
P2RY10	0.0139482	0.892583	0.815279	0.977217
MYO9A	0.0202394	0.811012	0.67957	0.967876
PTGDS	0.0143824	0.992556	0.986635	0.998513
IKZF1	0.0133051	0.902853	0.832677	0.978942
HSP90AA1	0.00436286	1.00186	1.00058	1.00314
HPGDS	0.014239	0.908035	0.840623	0.980853
FAM49A	0.012916	0.916127	0.854992	0.981632
MAOB	0.022699	0.969703	0.944376	0.995709
TFEC	0.0224406	0.847716	0.735611	0.976905
MPEG1	0.014792	0.97564	0.956483	0.995181
PTPN6	0.0114231	0.965922	0.940317	0.992224
HVCN1	0.0140456	0.876019	0.788205	0.973616
FGR	0.0167634	0.959337	0.927252	0.992532
NID2	0.00322747	1.06464	1.02117	1.10995
OAS1	0.00406337	1.00812	1.00257	1.0137
LCP1	0.0140497	0.99354	0.988415	0.998692
OSCAR	0.0160061	0.960316	0.92919	0.992484
HCLS1	0.0131151	0.977663	0.960369	0.99527
GIMAP8	0.016866	0.930407	0.876958	0.987114
GIMAP7	0.0163189	0.975216	0.955446	0.995395
SCIMP	0.0152501	0.880988	0.795276	0.975937
TNFRSF17	0.0189561	0.954377	0.917868	0.992339
UBA7	0.0153105	0.975315	0.95581	0.995219
IL6R	0.0152124	0.96735	0.941766	0.99363
PPP1R13L	0.00452236	1.02341	1.00719	1.03988
SAMD9	0.00615473	1.04155	1.01165	1.07234
IL11RA	0.0154146	0.85973	0.760775	0.971556
GIMAP6	0.0159091	0.95148	0.913776	0.990739
GIMAP1	0.0164406	0.833302	0.717957	0.967178
SELENBP1	0.0178621	0.996527	0.993662	0.9994
MCOLN2	0.0171685	0.860944	0.761193	0.973766
ARHGAP18	0.0156711	0.968993	0.944552	0.994067
EVI2A	0.0226807	0.969116	0.943317	0.995621
OLFML2B	0.00412354	1.02015	1.00634	1.03416
MS4A1	0.0252699	0.959036	0.924531	0.994829
IQGAP2	0.0227389	0.934875	0.882242	0.990647
NAPSB	0.0193597	0.97283	0.950628	0.995551
RNF125	0.0169957	0.790628	0.651913	0.958858
GGTA1P	0.0155185	0.859428	0.760197	0.971611
GMFG	0.0205892	0.982471	0.967874	0.997289
RCSD1	0.0183975	0.92334	0.864101	0.98664
INMT	0.0230731	0.978655	0.96061	0.997039
ANTXR2	0.00761564	1.04039	1.01057	1.0711
KLRB1	0.0220023	0.940447	0.892309	0.991183
RELB	0.00958926	1.03378	1.00812	1.06009
PAFAH1B2	0.00880033	1.03126	1.00778	1.05529
SPRY1	0.0198571	0.974808	0.954101	0.995965
RNASE1	0.0222086	0.99955	0.999165	0.999936
DOCK2	0.0186077	0.911641	0.84404	0.984657
GPR34	0.022915	0.953976	0.916025	0.993499
MMP14	0.00772192	1.00251	1.00066	1.00436
LMOD1	0.0229924	0.952703	0.913729	0.993339
LCP2	0.0178436	0.949354	0.909395	0.991069
PLXNC1	0.0196916	0.929213	0.873613	0.988351
C1orf116	0.0232175	0.995813	0.992212	0.999427
RAPGEF6	0.0273984	0.725744	0.545861	0.964905
ITGAX	0.0251054	0.964979	0.93534	0.995556
THEMIS2	0.0178537	0.970255	0.946312	0.994804
TNIK	0.0317564	0.938974	0.886532	0.994517
ERN1	0.0245507	0.925967	0.865917	0.990181
CCR4	0.0219013	0.884906	0.797055	0.982439
FAM78A	0.0212336	0.877617	0.785365	0.980705
CARD8	0.0246901	0.848444	0.735094	0.979273
ITGA4	0.0270729	0.910006	0.837008	0.98937
TAP2	0.0112738	1.03284	1.00735	1.05898
ACKR3	0.00391796	1.00895	1.00286	1.01507
GIT2	0.023226	0.799331	0.65876	0.969897
CXCR6	0.024661	0.911056	0.839948	0.988183
CD180	0.0231234	0.880722	0.789298	0.982736
ACVR2A	0.0243916	0.822847	0.694359	0.975112
PLEK	0.0227698	0.980962	0.964867	0.997325
PARVG	0.0226895	0.898506	0.819488	0.985145
CD69	0.0270376	0.95777	0.921828	0.995113
TEK	0.0320441	0.915411	0.844355	0.992447
DHRS1	0.0223398	0.924444	0.864189	0.9889
TLR4	0.0265961	0.940233	0.890386	0.992871
CYTIP	0.0250796	0.963623	0.932883	0.995376
RFX5	0.0225074	0.966874	0.939297	0.995261
CD53	0.0230497	0.992294	0.985696	0.998936
SELP	0.0261459	0.914335	0.844947	0.989423
CLTB	0.00583733	1.0057	1.00164	1.00978
MR1	0.0216334	0.943507	0.897829	0.991509
SFTPB	0.0272278	0.999933	0.999874	0.999992
TGFBI	0.00617706	1.00211	1.0006	1.00363
PSMC4	0.0100197	1.00837	1.00199	1.01479
CCL17	0.041184	0.982813	0.966592	0.999306
MYO1F	0.02437	0.933576	0.87935	0.991146
LAIR1	0.0259065	0.952644	0.912835	0.994188
CD6	0.0270734	0.916882	0.848981	0.990215
BIN2	0.0272842	0.936717	0.883894	0.992698
FAM107A	0.0390288	0.945025	0.895618	0.997157
CTLA4	0.0293446	0.902391	0.822755	0.989736
LPXN	0.024308	0.968422	0.941754	0.995845
PIK3R5	0.026964	0.876281	0.779512	0.985063
BEND5	0.0307765	0.883938	0.790323	0.988643
TLR8	0.0313103	0.897986	0.8142	0.990394
CTF1	0.0328766	0.963678	0.931476	0.996994
CD300C	0.033081	0.910366	0.83504	0.992487
C1orf162	0.0262027	0.965646	0.93634	0.995869
REL	0.061335	0.848153	0.713758	1.00785
EPSTI1	0.0113402	1.03077	1.00687	1.05524
COL6A1	0.0142358	1.00297	1.0006	1.00536
DOK2	0.0271264	0.967933	0.940352	0.996323
PLCL2	0.0317305	0.871359	0.768466	0.98803
TNFSF13	0.0249924	0.963864	0.933338	0.995388
ARHGAP15	0.0343988	0.835143	0.706755	0.986853
TNFRSF14	0.0476027	0.978484	0.95765	0.99977
DOCK10	0.0370019	0.907728	0.828794	0.994179
TNFSF12	0.0246128	0.972474	0.949089	0.996436
RASSF4	0.0293968	0.959433	0.924338	0.995861
MEF2C	0.0295679	0.925665	0.863448	0.992366
RAMP3	0.0360107	0.978825	0.959438	0.998604
CD2	0.0303179	0.983723	0.969223	0.998441
TNFAIP8L2	0.0299015	0.960188	0.925614	0.996052
RNF166	0.0285938	0.928321	0.868514	0.992247
LST1	0.039055	0.9765	0.954691	0.998806
PRKCB	0.0326338	0.883941	0.78936	0.989855
TBC1D10C	0.0323029	0.925663	0.862457	0.993501
CD37	0.0347331	0.976017	0.95427	0.99826
IL10RA	0.029769	0.96206	0.929078	0.996213
SLA	0.0350678	0.946222	0.898809	0.996136
GAS7	0.0290744	0.930016	0.871351	0.99263
CLEC14A	0.0347856	0.977358	0.956793	0.998364
TTC21B	0.0388899	0.853291	0.734025	0.991937
ZKSCAN8	0.0311818	0.929528	0.86975	0.993416
PLXND1	0.0349065	0.987379	0.975795	0.9991
NT5E	0.0161968	1.00682	1.00126	1.01242
HK3	0.036014	0.962109	0.92799	0.997483
TPSB2	0.037576	0.984398	0.969916	0.999097
HSPA2	0.00999416	1.02994	1.00708	1.05332
CEACAM21	0.0464161	0.889204	0.79216	0.998137
TBCEL	0.036616	0.88952	0.797031	0.992741
CLIC5	0.0498578	0.969572	0.940088	0.999981
CYTH4	0.0319313	0.934545	0.878496	0.99417
MGAT4A	0.0430308	0.954595	0.912581	0.998544
TNFRSF10C	0.0367017	0.937399	0.882235	0.996013
NFAM1	0.0356146	0.926048	0.862009	0.994846
LILRB3	0.0396885	0.827156	0.690338	0.99109
CD4	0.0336771	0.989515	0.979937	0.999187
APOC1	0.0435995	0.997968	0.995999	0.999942
FLI1	0.0367302	0.90824	0.829809	0.994083
HLX	0.00130495	1.05365	1.02061	1.08777
FYN	0.0367106	0.954655	0.913981	0.997138
BANK1	0.0429145	0.908674	0.828215	0.99695
SFN	0.0213452	1.00134	1.0002	1.00248
IL3RA	0.0408781	0.958592	0.920512	0.998248
PRELP	0.0413602	0.987011	0.97469	0.999488
C16orf54	0.0521174	0.940588	0.88421	1.00056
MARCO	0.054577	0.995585	0.991104	1.00009
DIXDC1	0.0410824	0.851491	0.729773	0.99351
DOK3	0.037778	0.92606	0.861314	0.995672
LIPA	0.0443871	0.992453	0.98515	0.99981
SLIT3	0.0485312	0.932808	0.870522	0.999551
S1PR4	0.0402965	0.939019	0.884215	0.99722
NCF4	0.037607	0.977195	0.956174	0.998679
RGS1	0.0485681	0.993617	0.987314	0.99996
PLCB2	0.0415814	0.95116	0.906434	0.998092
POU2AF1	0.0438286	0.958174	0.919183	0.998819
MFSD7	0.0408408	0.954243	0.912358	0.998051
PPP1R16B	0.0443987	0.932596	0.871256	0.998254
PLAC9	0.049582	0.940061	0.883815	0.999887
CD22	0.0562347	0.923586	0.85121	1.00212
TGFBR2	0.0389784	0.992118	0.984693	0.9996
ACSL5	0.0450444	0.995557	0.991231	0.999902
RBP5	0.0541197	0.942962	0.888253	1.00104
TREM2	0.0512763	0.992467	0.98495	1.00004
LYL1	0.0460867	0.877856	0.772377	0.99774
MAN1A1	0.0538	0.983192	0.966398	1.00028
CD1C	0.0548495	0.970049	0.9404	1.00063
PIM2	0.0503966	0.993229	0.986493	1.00001
PSTPIP1	0.0474813	0.894188	0.800566	0.998758
KCNAB2	0.0458501	0.936487	0.87807	0.998791
SH2D1A	0.0505037	0.917793	0.842186	1.00019
ACAP1	0.0477177	0.926081	0.858289	0.999228
TYROBP	0.0500451	0.997831	0.995666	1
CD79A	0.058924	0.9945	0.988824	1.00021
MRC1	0.0570102	0.991567	0.982957	1.00025
P2RY14	0.0532094	0.85442	0.728446	1.00218
MAP4K1	0.0478402	0.942977	0.889703	0.999442
GALM	0.0525468	0.985387	0.970829	1.00016
SH2D3C	0.0534756	0.937814	0.878651	1.00096
EPS8L1	0.0268914	1.0194	1.0022	1.03689
OLR1	0.0612557	0.986443	0.972444	1.00064
COL6A2	0.0311288	1.00195	1.00018	1.00372
PRKAR2A	0.0490122	0.960215	0.922175	0.999824
CD247	0.0506133	0.913381	0.834064	1.00024
LATS2	0.0281133	1.05818	1.00609	1.11298
CYBB	0.051308	0.993083	0.986175	1.00004
GJA5	0.0583033	0.97859	0.95691	1.00076
CAV1	0.0161112	1.00248	1.00046	1.00451
FGD5	0.0523747	0.910304	0.827854	1.00097
ADAMTSL2	0.0574156	0.956076	0.912789	1.00142
NFKBID	0.0504009	0.886391	0.785524	1.00021
TAP1	0.0316597	1.00384	1.00034	1.00736
SAMSN1	0.061916	0.967823	0.935155	1.00163
PNMA2	0.0579455	0.972954	0.945766	1.00092
RGS5	0.0587871	0.9872	0.974097	1.00048
ITGB7	0.0524234	0.876052	0.766403	1.00139
NCF1	0.0544925	0.889594	0.789595	1.00226
RFXANK	0.0525117	0.979763	0.959722	1.00022
CPNE5	0.0577066	0.935116	0.872526	1.0022
DYSF	0.0361499	1.04137	1.00262	1.08161
DCN	0.0566479	0.994194	0.988259	1.00016
ARHGAP31	0.053269	0.948241	0.898489	1.00075
CD27	0.0587671	0.980052	0.959785	1.00075
SYTL3	0.06041	0.967322	0.934353	1.00145
KCNK6	0.0371633	1.04575	1.00267	1.09068
ACVRL1	0.0617888	0.96402	0.927656	1.00181
OVOL1	0.0338669	1.0931	1.00681	1.18678
ARHGEF15	0.0660925	0.902017	0.808076	1.00688
CD19	0.0676918	0.940737	0.881061	1.00445
LCK	0.0602389	0.962194	0.924282	1.00166
JSRP1	0.134256	0.972332	0.937273	1.0087
KIT	0.0627491	0.991774	0.983183	1.00044
MYEF2	0.0600432	0.852942	0.722635	1.00675
PTPRB	0.061998	0.933562	0.868536	1.00346
CD86	0.0548161	0.96313	0.926901	1.00078
TSPAN11	0.0702608	0.97934	0.957452	1.00173
CTSS	0.0556393	0.996044	0.992009	1.0001
HEPH	0.0226905	1.03296	1.00454	1.06217
SMAP2	0.060175	0.984817	0.969229	1.00066
GMPR	0.075366	0.962464	0.922721	1.00392
IL17RA	0.0517925	0.914711	0.836117	1.00069
PDGFB	0.0399991	1.02886	1.0013	1.05719
MMRN1	0.0609241	0.917181	0.837893	1.00397
LILRB1	0.058281	0.908642	0.822863	1.00336
CHAC1	0.0295635	1.04391	1.00427	1.0851
ACE	0.062907	0.957412	0.914493	1.00235
SPI1	0.0577982	0.989531	0.978831	1.00035
MS4A6A	0.0613542	0.980431	0.960341	1.00094
PKIB	0.0277092	1.01578	1.00172	1.03005
SLCO2B1	0.0609471	0.978526	0.956558	1.001
NRROS	0.0595063	0.926826	0.856394	1.00305
DERL3	0.0665294	0.986641	0.972568	1.00092
EGFR	0.0298795	1.00539	1.00052	1.01028
OAS2	0.0409508	1.0125	1.00051	1.02463
IL7R	0.0642251	0.981795	0.962876	1.00109
SUSD3	0.0630031	0.955433	0.910599	1.00247
DUOXA1	0.0764875	0.972501	0.942957	1.00297
RASAL3	0.0639565	0.945339	0.890756	1.00327
WAS	0.0609256	0.970239	0.94006	1.00139
AIF1	0.0631411	0.991887	0.983401	1.00045
ALOX5AP	0.0638779	0.992721	0.985079	1.00042
IFNLR1	0.0605576	0.893378	0.794142	1.00501
ACP5	0.0716488	0.994925	0.989432	1.00045
SIT1	0.0744748	0.95601	0.909901	1.00446
TPSAB1	0.0691563	0.985056	0.96919	1.00118
RFTN1	0.0690521	0.987548	0.974297	1.00098
LTB	0.0738114	0.988481	0.976004	1.00112
SIGLEC1	0.0745553	0.962716	0.923337	1.00377
RHOH	0.0687829	0.907904	0.818181	1.00747
IL1RAP	0.0471368	1.06637	1.00081	1.13623
SAMHD1	0.0638598	0.990795	0.981152	1.00053
PTPN7	0.065758	0.934787	0.869995	1.0044
NOD2	0.0653047	0.829829	0.680525	1.01189
ACKR1	0.0779816	0.981631	0.9616	1.00208
MED13L	0.0703518	0.959077	0.916641	1.00348
PLEKHO2	0.0653947	0.980059	0.959284	1.00128
ABI3BP	0.0771216	0.942905	0.883401	1.00642
P2RX7	0.0686976	0.905885	0.814432	1.00761
FCER1A	0.0924811	0.984661	0.967088	1.00255
PEAK1	0.0736105	0.877722	0.760855	1.01254
C4A	0.0789672	0.948591	0.894346	1.00613
LIF	0.0431993	1.00972	1.0003	1.01923
S1PR1	0.0748362	0.974807	0.947823	1.00256
PSMC3	0.0544761	1.00811	0.999845	1.01645
ST6GAL1	0.0758914	0.987027	0.972899	1.00136
CORO1A	0.0738815	0.987797	0.974586	1.00119
ZCCHC24	0.0681047	0.953359	0.905672	1.00356
PPP1R9A	0.117768	0.928324	0.84572	1.019
TNFSF8	0.0846736	0.866514	0.73628	1.01979
FICD	0.0752665	0.902396	0.805847	1.01051
GIMAP4	0.0729005	0.984919	0.968699	1.00141
SELPLG	0.071518	0.986298	0.97161	1.00121
FLVCR2	0.0763153	0.936924	0.871797	1.00692
RTKN2	0.111954	0.938809	0.868485	1.01483
CDH3	0.0490229	1.00517	1.00002	1.01035
FMNL3	0.0701259	0.916482	0.83394	1.00719
STAT1	0.0544266	1.00272	0.999948	1.0055
TRPV2	0.0780516	0.971767	0.941299	1.00322
GPC6	0.0415589	1.02461	1.00093	1.04885
HS3ST2	0.100194	0.966812	0.928679	1.00651
SLC29A3	0.0773326	0.952748	0.902926	1.00532
SLAMF7	0.0859148	0.986194	0.970671	1.00197
BIRC6	0.110686	0.958952	0.910816	1.00963
PILRA	0.0768668	0.966919	0.931546	1.00363
GPSM3	0.0758573	0.990177	0.979445	1.00103
CLMP	0.0376154	1.01749	1.00099	1.03425
ALOX5	0.078125	0.985946	0.970541	1.00159
IL15RA	0.0603629	1.03786	0.998382	1.07889
CD48	0.101803	0.98403	0.965235	1.00319
UNC13D	0.0574843	1.01647	0.999481	1.03375
CD8B	0.0864842	0.944868	0.885549	1.00816
OASL	0.053512	1.02549	0.999619	1.05203
CCL28	0.102761	0.961869	0.917981	1.00785
FNBP1	0.076766	0.965721	0.929128	1.00376
LRP6	0.0852177	0.948158	0.892389	1.00741
KITLG	0.0876563	0.988448	0.975355	1.00172
PSME3	0.0510738	1.01261	0.999942	1.02544
CEACAM19	0.0588236	1.0722	0.997404	1.15261
GJB2	0.0496396	1.00397	1.00001	1.00795
ADAM12	0.0597299	1.0351	0.998587	1.07295
CLEC5A	0.101018	0.959198	0.912611	1.00816
CD79B	0.117082	0.97668	0.948279	1.00593
TESC	0.0577834	1.00141	0.999953	1.00288
HAVCR2	0.0859004	0.973093	0.943269	1.00386
GATA2	0.0910458	0.940195	0.875298	1.0099
POSTN	0.0613766	1.00238	0.999887	1.00487
SLC11A1	0.0980438	0.963244	0.921444	1.00694
SIGLEC9	0.0892342	0.917144	0.830074	1.01335
ZAP70	0.0929376	0.930108	0.854722	1.01214
SLAMF6	0.0934223	0.957267	0.909648	1.00738
ITGAM	0.0935279	0.974469	0.945456	1.00437
FZD4	0.0447964	1.02568	1.00059	1.05139
PRRX1	0.0570254	1.02237	0.99934	1.04592
ST3GAL5	0.0884881	0.988592	0.975627	1.00173
MET	0.057208	1.002	0.999939	1.00406
UBE2L6	0.0683546	1.00402	0.999698	1.00835
ECM2	0.095249	0.932322	0.858641	1.01232
NCF1C	0.0934277	0.926835	0.848107	1.01287
PML	0.0687613	1.0297	0.997752	1.06266
LAPTM5	0.0890311	0.997961	0.995616	1.00031
ST8SIA4	0.103977	0.969543	0.934057	1.00638
HSPA1A	0.0551266	1.00353	0.999923	1.00715
IL21R	0.0946864	0.897025	0.789685	1.01896
CD3G	0.0956957	0.916293	0.826745	1.01554
LSP1	0.109757	0.98899	0.975662	1.0025
PSMD7	0.0747725	1.01231	0.998778	1.02603
S100A2	0.0351565	1.00089	1.00006	1.00172
MS4A4A	0.0998942	0.983141	0.96343	1.00326
RAD54L2	0.093089	0.886526	0.770268	1.02033
ENPP2	0.0998601	0.980515	0.957802	1.00377
MRPS12	0.0623142	1.01038	0.999469	1.02141
INPP5D	0.0974063	0.960649	0.916112	1.00735
PSMC1	0.0425942	1.04011	1.00131	1.08041
ARHGDIB	0.0930938	0.998049	0.995777	1.00033
MEOX2	0.0173767	1.03006	1.00523	1.05551
MSR1	0.100148	0.98204	0.961052	1.00349
LYZ	0.149753	0.999646	0.999165	1.00013
HSPA8	0.0826923	1.00133	0.999827	1.00284
TLR5	0.0952023	0.918993	0.83218	1.01486
SMPDL3B	0.103095	0.994882	0.988762	1.00104
GIMAP2	0.0976319	0.967884	0.931214	1.006
CLEC10A	0.10946	0.963224	0.920028	1.00845
S100B	0.115517	0.987725	0.972648	1.00303
FERMT3	0.0981209	0.985593	0.96879	1.00269
ADAMTS10	0.105034	0.895866	0.784328	1.02327
FAM105A	0.148547	0.990879	0.978638	1.00327
CD3D	0.104798	0.987533	0.972676	1.00262
ASRGL1	0.0754762	1.01911	0.998059	1.04061
ITM2A	0.104478	0.982525	0.961834	1.00366
SRGN	0.0720354	1.00091	0.999918	1.00191
FCER1G	0.10333	0.996934	0.993257	1.00062
CHST2	0.0635632	1.01534	0.999141	1.0318
IFNAR1	0.103676	0.977052	0.950111	1.00476
DMXL2	0.165385	0.946949	0.876755	1.02276
CD96	0.143929	0.948008	0.882493	1.01839
VSTM4	0.112923	0.928723	0.847579	1.01764
DDX58	0.0659618	1.01828	0.998806	1.03814
BST1	0.140636	0.937139	0.859602	1.02167
FSTL1	0.0813336	1.00514	0.999362	1.01095
RENBP	0.132883	0.986917	0.970112	1.00401
MAN1C1	0.118326	0.905854	0.800147	1.02553
TNFRSF12A	0.0900512	1.00307	0.999521	1.00664
DSP	0.0874792	1.00312	0.999542	1.00671
PSMD8	0.0767016	1.00469	0.999498	1.00991
COL5A1	0.0824472	1.00361	0.999537	1.0077
BHLHA15	0.14123	0.980001	0.953978	1.00673
IFNAR2	0.109645	0.963805	0.921242	1.00833
CLIC2	0.11472	0.987997	0.973283	1.00293
IL1R1	0.113025	0.990761	0.979451	1.0022
MITF	0.119254	0.916034	0.82034	1.02289
CCRL2	0.118518	0.938102	0.865782	1.01646
CHIT1	0.148284	0.99386	0.985595	1.00219
PLA1A	0.145926	0.98324	0.961092	1.0059
AZGP1	0.139383	0.998757	0.99711	1.00041
NOTCH4	0.122054	0.926893	0.841854	1.02052
ABI3	0.113791	0.968259	0.930313	1.00775
LTBP2	0.125694	0.994363	0.987194	1.00158
FCGR2B	0.126347	0.943243	0.87516	1.01662
PSMD1	0.0744801	1.00781	0.999232	1.01646
ERAP2	0.0975566	1.01538	0.997211	1.03389
SIGLEC14	0.125137	0.942855	0.874549	1.0165
PCDH17	0.12048	0.937247	0.863628	1.01714
RASL12	0.117727	0.959441	0.91094	1.01052
SIGLEC7	0.122405	0.904537	0.796417	1.02733
CD248	0.0897155	1.01046	0.998388	1.02269
MFNG	0.122041	0.962419	0.916807	1.0103
CREB1	0.135806	0.934746	0.85543	1.02142
HEYL	0.121744	0.966987	0.926734	1.00899
PSMD14	0.0991599	1.02401	0.995534	1.05331
PTGIS	0.0423232	1.00669	1.00023	1.0132
LAP3	0.103562	1.0074	0.998497	1.01638
SALL2	0.129884	0.962178	0.915349	1.0114
TGFB2	0.0959861	1.03269	0.99431	1.07254
CD3E	0.127238	0.984301	0.964487	1.00452
MED13	0.140139	0.974099	0.940722	1.00866
VAMP5	0.141417	0.998408	0.996291	1.00053
PSMD4	0.101828	1.00454	0.999104	1.01
GBP2	0.100579	1.00886	0.998294	1.01953
SECTM1	0.102175	1.00999	0.998022	1.0221
KCNN4	0.106724	1.00651	0.998605	1.01448
FAM171B	0.0929439	1.0597	0.990386	1.13387
SNTB1	0.131107	0.984471	0.96467	1.00468
ARHGEF37	0.13397	0.913351	0.811256	1.02829
APOBR	0.148566	0.972793	0.93706	1.00989
RASGRP3	0.130917	0.864959	0.716545	1.04411
IL6	0.161792	0.984978	0.964312	1.00609
CTSW	0.142277	0.983063	0.960888	1.00575
TNFAIP6	0.0993656	1.0253	0.99528	1.05623
ZNF620	0.137488	0.84122	0.669602	1.05682
SLIT2	0.136273	0.943869	0.874794	1.0184
GNG2	0.133241	0.930996	0.848033	1.02208
CD93	0.138103	0.988171	0.97275	1.00384
PTPN22	0.142836	0.950702	0.888539	1.01721
CNRIP1	0.1393	0.914719	0.812766	1.02946
MMRN2	0.1337	0.958933	0.907792	1.01295
CCR5	0.134193	0.961257	0.912817	1.01227
GPR183	0.138217	0.989679	0.976197	1.00335
PSAP	0.13221	0.999543	0.998947	1.00014
MZB1	0.142109	0.99534	0.989153	1.00157
ERP27	0.158596	0.985792	0.966375	1.0056
IL32	0.109332	1.00517	0.998845	1.01153
SIRPB2	0.137769	0.88133	0.745913	1.04133
GLRX	0.0976061	1.01666	0.996979	1.03672
EPOR	0.139902	0.957754	0.904408	1.01425
VAV1	0.131535	0.965839	0.923179	1.01047
TOX	0.164507	0.970882	0.931261	1.01219
BMP2K	0.188358	0.882667	0.732886	1.06306
GNGT2	0.156486	0.902128	0.78234	1.04026
AP3B1	0.122657	1.04079	0.989276	1.095
ADAP2	0.14032	0.959603	0.908425	1.01367
ERCC6L2	0.190167	0.848657	0.663913	1.08481
TNFRSF10D	0.117613	1.04534	0.988866	1.10505
ARID5A	0.137235	0.970349	0.932586	1.00964
IL24	0.159615	0.910666	0.799319	1.03752
RAPGEF2	0.144061	0.938803	0.862539	1.02181
GPR132	0.149091	0.951451	0.889252	1.018
COL5A2	0.112807	1.00302	0.999287	1.00678
TGM2	0.118568	1.00228	0.999419	1.00514
FBLN5	0.0506054	1.0098	0.999974	1.01972
STAC3	0.141284	0.917398	0.817844	1.02907
FCGR1A	0.146932	0.947935	0.88186	1.01896
HSH2D	0.142824	0.972278	0.936396	1.00953
ITGB2	0.142817	0.994917	0.98816	1.00172
VSIG4	0.148973	0.994524	0.987136	1.00197
CD7	0.111847	1.02002	0.995396	1.04526
SLC45A3	0.110465	1.0308	0.993108	1.06993
CD40	0.143777	0.988737	0.973835	1.00387
CX3CL1	0.152222	0.994062	0.985991	1.0022
ADAMTS2	0.117125	1.02366	0.994153	1.05403
CXCR4	0.156103	0.996506	0.991698	1.00134
CTHRC1	0.123175	1.00266	0.99928	1.00605
PTGIR	0.145615	0.877796	0.736465	1.04625
COL1A2	0.114241	1.0005	0.99988	1.00112
SNRPF	0.127012	1.01507	0.995754	1.03477
CCL13	0.189772	0.995456	0.988702	1.00226
AOAH	0.153152	0.962899	0.914225	1.01417
CCL21	0.0747874	1.00087	0.999913	1.00183
KLHDC10	0.154117	0.974896	0.941396	1.00959
CARD11	0.130943	1.01764	0.994807	1.04101
RAB20	0.179284	0.991151	0.978376	1.00409
PARM1	0.161479	0.997292	0.993513	1.00108
TIMP2	0.128435	1.00273	0.999213	1.00625
P4HA3	0.11875	1.05711	0.985863	1.13351
MX1	0.126485	1.00613	0.998274	1.01405
RNASE6	0.15522	0.989938	0.976228	1.00384
ASAH1	0.157133	0.997359	0.993711	1.00102
CCL20	0.114108	1.00162	0.99961	1.00364
BMPR2	0.162537	0.971889	0.933766	1.01157
CCL18	0.181132	0.999041	0.997638	1.00045
HIPK3	0.18299	0.982835	0.958106	1.0082
EMCN	0.175446	0.958284	0.901	1.01921
ENO3	0.182831	0.985602	0.964793	1.00686
SHE	0.166981	0.972475	0.934733	1.01174
COL1A1	0.12855	1.00026	0.999926	1.00059
FPR3	0.162909	0.989178	0.974174	1.00441
STAT5A	0.156751	0.962448	0.912788	1.01481
GBP1	0.135389	1.00577	0.998203	1.0134
CCL2	0.170791	0.99498	0.98784	1.00217
ADPRH	0.159649	0.939773	0.861834	1.02476
VWF	0.17003	0.99422	0.986022	1.00249
GGT5	0.170086	0.980646	0.953645	1.00841
CSF1R	0.164166	0.991063	0.978608	1.00368
JMY	0.17187	0.936033	0.851346	1.02914
TNFSF9	0.136456	1.03148	0.990247	1.07444
ENG	0.210605	0.995821	0.989314	1.00237
IL2RG	0.173585	0.99284	0.982618	1.00317
GZMK	0.178439	0.976287	0.94275	1.01102
TLR1	0.184806	0.946843	0.873409	1.02645
TMEM156	0.135866	1.02351	0.992725	1.05525
IL20RA	0.137675	1.04526	0.985922	1.10817
PDGFC	0.148172	1.02278	0.992026	1.05449
COL14A1	0.182843	0.984434	0.96197	1.00742
PLA2G7	0.187006	0.986739	0.967364	1.0065
BTN3A1	0.169745	0.980362	0.952994	1.00851
HCST	0.1777	0.986088	0.966204	1.00638
SCEL	0.13816	1.0056	0.998204	1.01305
SPOCK2	0.192297	0.990104	0.975412	1.00502
CD1A	0.204685	0.988517	0.971031	1.00632
C14orf2	0.152188	1.01294	0.995269	1.03093
MAP3K2	0.212257	0.963457	0.908716	1.02149
CST7	0.21456	0.993647	0.983696	1.0037
C15orf48	0.138056	1.00145	0.999533	1.00338
FERMT2	0.153345	1.03434	0.987496	1.0834
TCN2	0.184201	0.992207	0.980816	1.00373
PSMB8	0.153422	1.0024	0.999106	1.00571
FMNL1	0.159446	1.02574	0.99006	1.06271
C3	0.127771	1.00056	0.99984	1.00127
DDX60	0.147819	1.01516	0.994684	1.03606
IL12RB1	0.179964	0.911313	0.795633	1.04381
EHD2	0.164323	1.00449	0.998169	1.01085
C1orf54	0.191967	0.972931	0.93364	1.01388
CCL4L1	0.18607	0.971304	0.930277	1.01414
ADORA3	0.186233	0.935655	0.847786	1.03263
BICC1	0.155756	1.03307	0.987689	1.08053
FOLR2	0.190847	0.992329	0.980946	1.00384
COL5A3	0.1543	1.02937	0.989179	1.07119
NTM	0.211138	0.958291	0.896387	1.02447
FCGR2C	0.24841	0.948046	0.865931	1.03795
C19orf38	0.208293	0.93381	0.839327	1.03893
WDFY4	0.21359	0.954278	0.886434	1.02732
DAB2	0.192145	0.982724	0.957323	1.0088
CPVL	0.204831	0.990083	0.974946	1.00545
MYCT1	0.199474	0.949113	0.876333	1.02794
LAT2	0.197272	0.968413	0.922297	1.01683
WIPF1	0.194549	0.979442	0.94918	1.01067
P2RX4	0.202505	0.963751	0.910551	1.02006
CDH5	0.214088	0.983965	0.95919	1.00938
MAP7D1	0.184766	1.01089	0.994837	1.0272
TRANK1	0.206172	0.95642	0.892579	1.02483
IRF1	0.178661	1.01061	0.995186	1.02627
LEPR	0.261429	0.963491	0.902937	1.02811
CTSO	0.202705	0.989525	0.973622	1.00569
SLA2	0.208948	0.927079	0.8238	1.04331
CAMK1	0.204972	0.914126	0.795626	1.05027
WARS	0.16091	1.00127	0.999494	1.00305
PADI2	0.25033	0.97935	0.94512	1.01482
CMKLR1	0.215471	0.969683	0.923578	1.01809
ZEB1	0.2189	0.947258	0.868869	1.03272
NCF2	0.211581	0.991071	0.977221	1.00512
THBS2	0.173063	1.00197	0.999138	1.00481
PIK3AP1	0.210867	0.977582	0.943471	1.01293
CD207	0.241891	0.99338	0.98239	1.00449
DACT1	0.159068	1.02767	0.989362	1.06747
CXCR3	0.221996	0.9721	0.928941	1.01726
COL12A1	0.181296	1.00433	0.99799	1.0107
MMP12	0.177879	1.00271	0.99877	1.00667
IFFO1	0.216929	0.938408	0.848334	1.03804
DCBLD1	0.3095	0.984579	0.955508	1.01454
RAB42	0.173143	1.02285	0.990134	1.05665
MILR1	0.218276	0.970208	0.924599	1.01807
IFNGR1	0.224503	0.996443	0.99073	1.00219
DCHS1	0.174646	1.04652	0.98002	1.11753
USP12	0.223028	0.96571	0.913005	1.02146
ADAM8	0.194355	1.00707	0.996414	1.01783
HSPA12B	0.243098	0.93839	0.84336	1.04413
APBB1IP	0.225455	0.973564	0.93229	1.01667
CELF2	0.226152	0.981605	0.952532	1.01157
BTN3A3	0.223197	0.97283	0.930652	1.01692
PDE4B	0.230544	0.952987	0.880847	1.03104
IRF9	0.245632	0.955699	0.88532	1.03167
SIRPG	0.228199	0.941257	0.85299	1.03866
PSMC6	0.185716	1.01605	0.992367	1.04031
TNFRSF25	0.240765	0.975658	0.936304	1.01667
FPR1	0.239892	0.982354	0.953617	1.01196
TNFRSF1B	0.22678	0.99046	0.975184	1.00598
GLIS3	0.240876	0.949161	0.869904	1.03564
EMILIN1	0.205091	1.00475	0.997414	1.01213
IGFLR1	0.234452	0.905089	0.76789	1.0668
COLEC12	0.236391	0.983033	0.955579	1.01128
NHLRC2	0.260452	0.957265	0.887147	1.03292
HSPA1B	0.184442	1.00239	0.998864	1.00592
GATA3	0.149581	1.00901	0.996774	1.0214
CD72	0.234777	0.938038	0.844102	1.04243
ITGBL1	0.249366	0.976849	0.938682	1.01657
C19orf66	0.239867	0.969203	0.919941	1.0211
FOXP3	0.235621	0.948279	0.868604	1.03526
VIM	0.20711	1.00084	0.999533	1.00216
VGLL3	0.172475	1.01174	0.994918	1.02884
CD300A	0.240192	0.979531	0.946302	1.01393
PMP22	0.238418	0.994173	0.984561	1.00388
SLC7A7	0.238219	0.980383	0.948631	1.0132
IFI35	0.194176	1.00352	0.998212	1.00885
RHOJ	0.24174	0.949922	0.871629	1.03525
EFTUD2	0.217547	1.02106	0.987791	1.05544
LRRC25	0.241339	0.971508	0.925649	1.01964
SKAP1	0.250767	0.980359	0.947728	1.01411
STARD8	0.246547	0.932769	0.829181	1.0493
BATF2	0.201868	1.01295	0.99313	1.03317
FAM46B	0.25076	0.969338	0.919167	1.02225
HSD17B14	0.261694	0.992137	0.978553	1.00591
ESAM	0.256434	0.992471	0.979602	1.00551
CCL3	0.254231	0.98263	0.953473	1.01268
TIGIT	0.251204	0.935728	0.835352	1.04817
ISG20	0.205673	1.01745	0.990551	1.04509
IL2RB	0.253806	0.981685	0.951009	1.01335
TAPBP	0.235073	1.00279	0.998191	1.0074
CCR7	0.273423	0.976803	0.936626	1.0187
SDSL	0.234044	1.01721	0.989019	1.04621
SH2B3	0.253383	0.974368	0.931906	1.01877
ADAMTS9	0.212678	1.04836	0.973316	1.12919
PFDN2	0.223377	1.00178	0.998918	1.00464
LGI2	0.284772	0.980988	0.947085	1.0161
GZMM	0.307036	0.980856	0.945144	1.01792
POU2F2	0.266863	0.937357	0.836203	1.05075
TNFRSF10A	0.241668	1.02077	0.98624	1.05651
RARRES2	0.26528	0.997331	0.992652	1.00203
CXCL16	0.260488	0.996632	0.990793	1.00251
TBXAS1	0.269654	0.973294	0.927622	1.02122
FBXL7	0.233946	1.05397	0.966579	1.14926
EPS8	0.248218	1.0068	0.995286	1.01844
TNFSF15	0.280779	0.975617	0.932821	1.02038
COL3A1	0.235488	1.0002	0.99987	1.00053
SYT11	0.295912	0.974753	0.929116	1.02263
EDNRB	0.284412	0.976112	0.933843	1.02029
CREBL2	0.262999	0.986709	0.963859	1.0101
IFIT5	0.270071	0.978878	0.942437	1.01673
IL17RB	0.298827	0.980001	0.943357	1.01807
FIBIN	0.246101	1.01775	0.987938	1.04846
FCGBP	0.29158	0.991822	0.976802	1.00707
EMILIN2	0.284824	0.977208	0.936782	1.01938
PROM1	0.295707	0.990091	0.971783	1.00874
OLFML1	0.279608	0.95955	0.89035	1.03413
TSPAN4	0.272178	0.986694	0.963382	1.01057
PREX1	0.279404	0.981615	0.949157	1.01518
P2RY11	0.277338	0.941515	0.844511	1.04966
COL15A1	0.245183	1.00699	0.995226	1.0189
SP110	0.255624	1.10513	0.930175	1.31299
BHLHE41	0.284846	0.98256	0.951384	1.01476
ANGPTL2	0.257589	1.00636	0.995378	1.01745
KCNJ8	0.3057	0.991501	0.975439	1.00783
LY96	0.288671	0.995462	0.987134	1.00386
GREM1	0.246042	1.01132	0.992267	1.03074
LRRC32	0.290438	0.986067	0.960746	1.01205
HSPA5	0.269092	1.00083	0.999359	1.0023
GPR137B	0.283684	0.983716	0.954629	1.01369
CCDC80	0.2428	1.00582	0.996073	1.01566
COTL1	0.268815	1.00512	0.99606	1.01427
TMC8	0.292955	0.980425	0.944959	1.01722
ITGA11	0.262194	1.01275	0.990564	1.03544
CLIP3	0.249859	1.01908	0.986794	1.05243
CREB3L1	0.307501	0.997822	0.993653	1.00201
FABP3	0.326986	0.998046	0.99415	1.00196
APBB2	0.266672	1.04338	0.968058	1.12456
PRKG1	0.296938	0.931102	0.814215	1.06477
ULBP2	0.267569	1.03753	0.972105	1.10736
ANO6	0.278797	1.01725	0.986249	1.04922
PARP14	0.298082	0.991716	0.976299	1.00738
PCOLCE	0.253045	1.00309	0.997795	1.00842
ISG15	0.271643	1.00052	0.999592	1.00145
GYPC	0.303398	0.980046	0.943141	1.0184
LIMD2	0.300168	0.983776	0.953802	1.01469
ADAMTS14	0.276548	1.05625	0.957099	1.16567
SULF1	0.272336	1.00317	0.997514	1.00887
SERINC5	0.304538	0.981695	0.947677	1.01693
TNFRSF10B	0.282235	1.00784	0.993598	1.02228
PSMB9	0.284505	1.00357	0.997043	1.01014
IFIH1	0.249846	1.00995	0.993064	1.02712
VASH1	0.306779	0.96535	0.902222	1.03289
JAK2	0.324602	0.96495	0.898822	1.03594
JAK3	0.309351	0.972853	0.922576	1.02587
INHBB	0.269514	1.00569	0.995609	1.01588
THBS1	0.284756	1.00167	0.998609	1.00475
PARP12	0.294832	1.01588	0.986375	1.04626
CCL22	0.25988	1.00775	0.994309	1.02136
CD163	0.338184	0.996411	0.989106	1.00377
LGMN	0.322475	0.997667	0.99306	1.00229
SLIRP	0.293235	1.01364	0.988356	1.03956
GLIPR2	0.321332	0.990918	0.973212	1.00895
ICAM1	0.322218	0.998932	0.996821	1.00105
RC3H2	0.331978	0.966506	0.902221	1.03537
DDI2	0.328512	0.966394	0.902352	1.03498
ACVR1B	0.324504	0.988887	0.967145	1.01112
KIAA1549	0.304364	1.0477	0.958562	1.14513
ARSB	0.313369	1.05606	0.94981	1.17419
BATF	0.306845	1.00632	0.994237	1.01854
FGF7	0.345667	0.965969	0.898901	1.03804
CSGALNACT2	0.333333	0.981608	0.945376	1.01923
PSMD6	0.335064	0.956442	0.873643	1.04709
ROBO4	0.341817	0.972955	0.91948	1.02954
PIK3R6	0.337359	0.91142	0.754096	1.10157
HAPLN3	0.305252	1.01475	0.986738	1.04356
TMEM106A	0.337071	0.956205	0.872653	1.04776
CD36	0.362787	0.983693	0.94947	1.01915
HPGD	0.366203	0.998714	0.995932	1.0015
CXCL2	0.349987	0.997431	0.992064	1.00283
MICB	0.31965	1.02252	0.978641	1.06837
LILRA5	0.354055	0.969408	0.907757	1.03525
SEC24D	0.335589	0.982499	0.947816	1.01845
COL11A1	0.310768	1.00365	0.9966	1.01076
SERPINF1	0.350855	0.998399	0.995043	1.00177
DLL4	0.318868	1.0201	0.980958	1.0608
COL6A3	0.322676	1.00197	0.998074	1.00587
PTPRM	0.323491	1.01727	0.98327	1.05245
C1QA	0.348462	0.999443	0.998279	1.00061
SON	0.34865	0.990725	0.971606	1.01022
F2R	0.323886	1.00759	0.992564	1.02285
OGFRL1	0.362214	0.981174	0.941871	1.02212
SNED1	0.356988	0.965936	0.897268	1.03986
FCGR2A	0.351936	0.991829	0.974842	1.00911
PATZ1	0.36605	0.983887	0.949836	1.01916
VPREB3	0.388244	0.987124	0.958487	1.01662
THY1	0.342472	1.00491	0.994803	1.01511
PLEKHO1	0.362199	0.985591	0.955296	1.01685
DDR2	0.368163	0.969229	0.905448	1.0375
TGFBR1	0.323364	1.00713	0.993027	1.02144
CYSLTR1	0.369282	0.949366	0.847559	1.0634
ARHGAP4	0.364411	0.988423	0.963862	1.01361
LMTK2	0.282417	1.00807	0.993403	1.02296
CCR1	0.371403	0.988954	0.965159	1.01334
INHBA	0.34032	1.00808	0.991545	1.02489
TMEM119	0.373907	0.99152	0.973081	1.01031
LGALS9	0.376977	0.994215	0.981502	1.00709
PARP9	0.363685	1.01122	0.987162	1.03587
NR1H3	0.386717	0.982528	0.944085	1.02254
KCNE4	0.351798	1.00526	0.994221	1.01642
APOE	0.390625	0.99957	0.998588	1.00055
DUSP4	0.362546	1.00278	0.996806	1.00879
SLAMF8	0.385462	0.99167	0.973113	1.01058
E2F5	0.395836	0.971335	0.908266	1.03878
TMEM176B	0.392047	0.998846	0.99621	1.00149
LILRB4	0.391034	0.987631	0.959938	1.01612
RTP4	0.366739	1.01262	0.98541	1.04059
ZKSCAN1	0.3965	0.987137	0.958034	1.01712
IL18	0.376933	1.00979	0.988199	1.03186
IL10RB	0.382612	1.00657	0.991883	1.02147
C5AR1	0.412122	0.992829	0.9759	1.01005
C1QB	0.399202	0.9995	0.998338	1.00066
KLHL23	0.405745	0.982235	0.941594	1.02463
HIST1H3H	0.368038	1.01071	0.987537	1.03443
MICAL2	0.403287	0.988988	0.963637	1.01501
LCOR	0.428455	0.970427	0.900933	1.04528
CALD1	0.385233	1.00449	0.994388	1.01469
ANXA6	0.403707	0.994933	0.983139	1.00687
CR2	0.434178	0.989846	0.964848	1.01549
SLC25A45	0.405203	0.927754	0.777584	1.10693
TRAF1	0.407919	0.973165	0.912448	1.03792
HECW2	0.41115	0.948307	0.835561	1.07627
ACVR1	0.407326	0.988672	0.962384	1.01568
PTPRJ	0.411521	0.982977	0.94351	1.02409
GPRIN3	0.42856	0.971761	0.905233	1.04318
VPS37D	0.387769	1.02752	0.966126	1.09282
PSMD13	0.394537	1.00569	0.99264	1.01891
CLEC4E	0.351629	1.0224	0.97584	1.07117
S100A8	0.351514	1.00011	0.999879	1.00034
CD14	0.416278	0.998546	0.995049	1.00206
MSRB3	0.419138	0.980746	0.935564	1.02811
SLC15A3	0.417466	0.988441	0.96105	1.01661
GNS	0.451309	0.99815	0.993353	1.00297
CXCL8	0.394495	1.00155	0.99799	1.00512
UBR1	0.427616	0.971254	0.903725	1.04383
PSME2	0.406644	1.00235	0.996804	1.00793
CD8A	0.427288	0.989243	0.963179	1.01601
RIMKLA	0.450701	0.976318	0.917367	1.03906
GTF2A1	0.40817	1.01891	0.974669	1.06516
POMK	0.454477	0.970281	0.89653	1.0501
C6orf132	0.430301	0.982977	0.941917	1.02583
DENND6B	0.432675	0.966949	0.889083	1.05163
FKBP7	0.42743	0.971637	0.904989	1.04319
ADAMTS4	0.409976	1.0205	0.97241	1.07097
SSC5D	0.439051	0.981111	0.934849	1.02966
AQP1	0.445412	0.999691	0.998898	1.00048
RAB8B	0.444484	0.986779	0.953684	1.02102
MRVI1	0.442134	0.966998	0.887688	1.05339
ICAM2	0.438024	0.971795	0.904008	1.04466
HERC6	0.426873	1.01696	0.975639	1.06002
TMEM204	0.442583	0.988195	0.95869	1.01861
LUM	0.447391	0.999644	0.998725	1.00056
GNA15	0.432304	1.00868	0.987159	1.03066
LIG3	0.431793	1.04716	0.93351	1.17464
LILRB2	0.449871	0.976971	0.91968	1.03783
FAS	0.455031	0.989535	0.962596	1.01723
VMO1	0.464783	0.993724	0.977089	1.01064
CCL19	0.467897	0.998853	0.995762	1.00195
TRPC4AP	0.44411	1.00526	0.991842	1.01886
C1QC	0.456932	0.999548	0.998358	1.00074
FAM168A	0.460454	0.985623	0.948442	1.02426
PLEKHN1	0.444897	1.02338	0.964465	1.08589
SERPINA1	0.488482	0.999812	0.999281	1.00034
MLPH	0.464561	0.99764	0.991342	1.00398
IL13RA1	0.450341	1.00301	0.995218	1.01086
C3AR1	0.466849	0.993346	0.975641	1.01137
ADRM1	0.45854	1.00238	0.996094	1.00871
FBN1	0.454942	1.00657	0.989425	1.02402
ADAMTS12	0.45326	1.01489	0.976441	1.05485
S100A9	0.43312	1.00002	0.999965	1.00008
AP1S2	0.483361	0.983519	0.938859	1.0303
TGFB1	0.463268	1.00399	0.993366	1.01472
NRP1	0.474031	0.994508	0.979625	1.00962
SDS	0.415011	1.00546	0.992374	1.01873
STAB1	0.481024	0.98909	0.959367	1.01973
SH2D2A	0.467609	1.02297	0.962169	1.08761
ETS1	0.468642	1.00518	0.991231	1.01933
SLC17A9	0.458023	1.00707	0.988512	1.02597
CXCL3	0.468308	1.01312	0.978046	1.04946
IFITM1	0.495365	0.999614	0.998506	1.00072
MMP1	0.43807	1.00024	0.999627	1.00086
CSF3R	0.494423	0.99398	0.976912	1.01135
SMIM1	0.505292	0.986454	0.947655	1.02684
DPT	0.499746	0.996352	0.985834	1.00698
LHFPL2	0.487982	1.00955	0.982797	1.03703
CSF2RA	0.498952	0.985891	0.946106	1.02735
QPRT	0.488932	1.00306	0.994411	1.01179
PRKCQ	0.503426	0.963539	0.864209	1.07429
HIC1	0.490512	1.06841	0.885215	1.28951
CXorf36	0.503584	0.963048	0.862446	1.07539
NCOA2	0.507654	0.987731	0.952307	1.02447
ROCK2	0.50816	0.986934	0.949226	1.02614
BMPR1A	0.505042	0.94627	0.804434	1.11311
MRPS21	0.506909	0.997732	0.991064	1.00444
BDKRB2	0.517041	0.982253	0.930461	1.03693
LAMP5	0.51799	0.986132	0.94525	1.02878
PTGER2	0.489178	1.01437	0.974172	1.05623
MRGPRF	0.494889	1.02462	0.955505	1.09873
MMP9	0.489882	1.00099	0.998183	1.0038
SP100	0.500903	1.02024	0.962416	1.08154
LRRC17	0.491037	1.02095	0.962448	1.08301
BMP2	0.519276	0.993561	0.97423	1.01327
SCUBE3	0.520167	0.988065	0.95256	1.02489
KIF21B	0.51449	0.953571	0.826559	1.1001
HSPA6	0.481203	1.00336	0.994045	1.01275
RSAD2	0.501779	1.01133	0.978618	1.04514
TAOK1	0.533288	0.984999	0.939258	1.03297
VEGFB	0.51651	0.997646	0.990568	1.00477
CD274	0.500752	1.00803	0.98483	1.03178
MGAT5	0.521958	0.991523	0.966022	1.0177
MEDAG	0.486617	1.0065	0.9883	1.02503
SCARF2	0.506248	1.01662	0.968384	1.06726
ST3GAL2	0.511839	1.03877	0.927171	1.16381
CMPK2	0.508122	1.01353	0.973973	1.0547
LAG3	0.525463	0.986187	0.944742	1.02945
APOL6	0.511324	1.00725	0.985772	1.02919
STAT4	0.528293	0.964716	0.862804	1.07866
SDC2	0.530377	0.994793	0.978703	1.01115
TTC37	0.532213	0.986081	0.943653	1.03042
FAM19A5	0.53467	0.9826	0.929637	1.03858
ITGA1	0.515805	1.01327	0.973763	1.05439
HCK	0.543307	0.994849	0.978421	1.01155
GPR4	0.523221	1.0341	0.932945	1.14622
SPARC	0.516868	1.0002	0.999594	1.00081
LAMTOR2	0.523234	1.00259	0.99465	1.0106
DPP8	0.541553	0.970222	0.880481	1.06911
CCL11	0.525707	1.0161	0.967192	1.06748
TIMM50	0.513552	1.00669	0.986755	1.02703
XAF1	0.544985	0.977402	0.907673	1.05249
CD34	0.545893	0.98777	0.949099	1.02802
TMEM150B	0.544988	0.973802	0.893589	1.06122
CXCL1	0.554943	0.998665	0.994246	1.0031
TMEM140	0.539913	1.00912	0.980244	1.03885
LRMP	0.579666	0.97875	0.907114	1.05604
UHMK1	0.532418	1.00445	0.990539	1.01856
TNFSF10	0.515243	1.00058	0.998827	1.00234
PPL	0.550707	0.996758	0.986182	1.00745
APOL3	0.542791	1.00999	0.978164	1.04286
BCL2A1	0.553632	0.994326	0.975781	1.01322
CTSB	0.542546	1.00036	0.999198	1.00153
IFI44L	0.539639	1.00749	0.983759	1.03179
PSMC2	0.543041	1.00415	0.990833	1.01765
DMKN	0.535263	1.00616	0.986816	1.02588
CCL4	0.55704	0.992151	0.966398	1.01859
PTAFR	0.556482	0.99254	0.968076	1.01762
HSP90AB1	0.546744	1.0002	0.999551	1.00085
LPL	0.565392	0.998219	0.99217	1.0043
APLNR	0.547734	1.01275	0.971765	1.05547
PDZK1IP1	0.550112	1.00071	0.998391	1.00303
MRPL27	0.552921	1.007	0.984054	1.03049
RNASE2	0.548287	1.01847	0.959391	1.08119
MVP	0.564914	0.998778	0.994627	1.00295
CXCL11	0.543275	1.00451	0.990043	1.01919
TSHZ3	0.5717	0.96089	0.836813	1.10337
CXCL13	0.587097	0.999195	0.996297	1.0021
LAMA4	0.555476	1.00771	0.982315	1.03375
ADAT1	0.572205	0.981983	0.921941	1.04593
GNAI2	0.570591	0.997169	0.98745	1.00698
ANKRD22	0.566527	1.00376	0.99097	1.01671
APOBEC3G	0.581587	0.986057	0.938023	1.03655
CSF2	0.555359	1.00737	0.983091	1.03224
TM4SF18	0.564894	1.01182	0.972137	1.05312
ETV7	0.57659	1.0095	0.976535	1.04359
TNFSF13B	0.588611	0.992443	0.965533	1.0201
GATM	0.600485	0.993659	0.970282	1.0176
ADAMDEC1	0.596726	0.994964	0.976528	1.01375
ETV3	0.595273	0.98582	0.935217	1.03916
IFI27	0.586252	1.00045	0.998833	1.00207
IFIT3	0.589296	1.00228	0.994019	1.01062
CSF1	0.608091	0.996684	0.984112	1.00942
GGT1	0.602763	0.992837	0.966319	1.02008
HIST1H2AE	0.58559	1.00398	0.989755	1.0184
HS3ST1	0.590164	1.01075	0.972175	1.05086
PSMB10	0.599941	1.00337	0.990831	1.01607
ACHE	0.622525	0.995907	0.979775	1.0123
VNN2	0.622046	0.987825	0.940866	1.03713
FMOD	0.593996	1.0016	0.995743	1.00748
FCGR3A	0.617477	0.998814	0.994173	1.00348
DHRS9	0.605698	1.00525	0.985453	1.02545
ENPEP	0.611931	1.03712	0.900895	1.19395
RUNX3	0.626368	0.990581	0.95355	1.02905
UBXN1	0.617585	1.00324	0.990592	1.01604
PCED1B	0.610158	1.00502	0.985863	1.02455
ZBTB10	0.628446	0.991307	0.956862	1.02699
SERPING1	0.610932	1.00064	0.998182	1.0031
IRF7	0.613848	1.00235	0.993244	1.01155
FN1	0.607002	1.00015	0.999576	1.00073
GZMH	0.627991	0.994085	0.970512	1.01823
CDH11	0.620783	1.00472	0.98614	1.02366
CXCL12	0.629872	0.993404	0.967021	1.02051
JUP	0.613286	1.00053	0.998488	1.00257
TNFRSF4	0.631272	0.983524	0.91901	1.05257
BGN	0.625831	1.00018	0.99945	1.00091
UNC93B1	0.637441	0.997289	0.986093	1.00861
GBP4	0.626849	1.00343	0.989669	1.01739
TMEM79	0.630989	1.01558	0.953484	1.08173
IL1RN	0.628098	1.00496	0.985054	1.02526
TGFBRAP1	0.6348	1.01772	0.946553	1.09425
SUCNR1	0.614547	1.00621	0.982265	1.03073
PLVAP	0.633791	1.00139	0.995676	1.00714
OLFML3	0.626589	1.00101	0.996956	1.00508
NFKBIE	0.638938	1.00561	0.98237	1.02941
IFI6	0.635653	1.00008	0.999761	1.00039
PSME1	0.642291	1.00069	0.997772	1.00362
IL1B	0.654239	0.989817	0.94646	1.03516
BATF3	0.642023	1.02013	0.937922	1.10954
MBNL3	0.659531	0.980667	0.899087	1.06965
IFNGR2	0.650599	0.998549	0.992294	1.00484
EPCAM	0.654037	0.999679	0.998277	1.00108
RASSF3	0.675183	0.997718	0.987113	1.00844
UQCC2	0.663871	0.994817	0.971775	1.01841
OSM	0.667223	0.991342	0.952814	1.03143
PLA2G2D	0.66861	0.99482	0.971445	1.01876
FILIP1L	0.666922	0.994976	0.972414	1.01806
CXCL10	0.662662	1.00069	0.997609	1.00377
UCP2	0.674683	0.999129	0.99507	1.0032
KDR	0.677752	0.997258	0.984425	1.01026
PSMD10	0.676009	0.996355	0.979437	1.01357
ALDH1A1	0.646153	1.00024	0.999201	1.00129
EDNRA	0.67292	1.006	0.978444	1.03433
COL18A1	0.674187	1.00164	0.994021	1.00932
RAB37	0.683014	0.984291	0.912262	1.06201
ADRA2A	0.692013	0.997303	0.984065	1.01072
ISLR	0.674249	1.00102	0.996265	1.0058
NFYC	0.683026	0.990814	0.947886	1.03569
RARRES3	0.67297	1.00025	0.999094	1.0014
PODN	0.686522	0.995782	0.975548	1.01644
ADAM28	0.689045	0.993062	0.959766	1.02751
SPAG4	0.687281	0.9954	0.973306	1.018
PDGFA	0.688934	0.995268	0.97242	1.01865
GPR171	0.697809	0.99472	0.968488	1.02166
NLRC5	0.687602	0.99082	0.947268	1.03637
BST2	0.687906	0.999681	0.998125	1.00124
NFYB	0.685302	1.01462	0.945831	1.08842
IL23A	0.697408	0.993936	0.963923	1.02488
OSMR	0.692664	0.998738	0.992501	1.00501
CDC42SE2	0.691385	0.995643	0.974409	1.01734
GZMA	0.694931	0.998091	0.988607	1.00767
C2	0.695172	0.998151	0.988952	1.00744
EBI3	0.691391	1.0153	0.941962	1.09435
TGFB3	0.691427	1.00845	0.967411	1.05123
LATS1	0.700411	0.98384	0.90549	1.06897
TMEM47	0.702297	0.992284	0.953646	1.03249
VCAN	0.693936	1.00123	0.995125	1.00737
ATP10A	0.698448	1.01048	0.958547	1.06524
BMS1P20	0.697499	1.03171	0.881456	1.20757
GZMB	0.700426	1.00285	0.988409	1.01751
DENND2A	0.710827	0.980449	0.883266	1.08832
N4BP2	0.700248	1.01327	0.947512	1.08358
TAPBPL	0.70757	1.00371	0.984465	1.02334
RASSF6	0.705038	1.00804	0.9671	1.05071
CLEC11A	0.710568	1.00498	0.978938	1.03172
ALDH3B1	0.710969	1.00124	0.994701	1.00782
B2M	0.717914	0.999947	0.999662	1.00023
CLOCK	0.724302	0.989915	0.935701	1.04727
LRRC15	0.714741	1.00365	0.98422	1.02347
ZNF827	0.722279	0.979001	0.870877	1.10055
PDCD1LG2	0.723324	0.988988	0.930181	1.05151
MFAP3	0.726482	0.985897	0.910477	1.06756
ICK	0.730658	0.991286	0.9431	1.04193
TREM1	0.733107	0.998858	0.99232	1.00544
PCDH12	0.729416	0.985537	0.907447	1.07035
MXRA8	0.724602	1.00099	0.995478	1.00654
BCL6B	0.729617	0.986352	0.912406	1.06629
TIE1	0.732349	0.990782	0.939573	1.04478
FGL2	0.732647	0.997398	0.982599	1.01242
MYO7A	0.73178	0.979058	0.867462	1.10501
PPM1H	0.727203	1.00656	0.970252	1.04423
HSD11B1	0.740733	0.994716	0.963986	1.02643
AIM2	0.742708	0.997189	0.980573	1.01409
PDZRN3	0.741122	0.981408	0.878002	1.09699
FLT1	0.739488	1.00764	0.963442	1.05386
MPP1	0.744608	0.993172	0.953063	1.03497
ATP2A3	0.749126	0.998609	0.990129	1.00716
SFRP2	0.74078	1.00028	0.998646	1.00191
ROR1	0.744653	1.01584	0.92415	1.11664
CALR	0.749678	0.999842	0.998875	1.00081
TMEM176A	0.75273	0.999037	0.993066	1.00504
GPR84	0.75587	0.987028	0.909038	1.07171
IFIT2	0.756362	0.996161	0.972247	1.02066
PCYOX1L	0.756019	0.97564	0.835084	1.13985
CILP	0.752494	1.00355	0.981668	1.02593
SPON1	0.761735	0.997976	0.984992	1.01113
LYVE1	0.762005	0.99201	0.941824	1.04487
ZNF521	0.750587	1.00744	0.962406	1.05459
CTGF	0.764242	0.999689	0.997657	1.00172
COL8A1	0.762464	1.00157	0.991428	1.01182
SFMBT2	0.767402	0.985788	0.896585	1.08387
DUSP16	0.765309	1.00369	0.979715	1.02825
AQP9	0.763266	1.00382	0.979225	1.02903
AEBP1	0.766487	1.00029	0.998379	1.0022
TCIRG1	0.770077	0.998636	0.989538	1.00782
GLT8D2	0.767029	1.00801	0.956206	1.06261
ASXL2	0.772148	0.988812	0.916307	1.06705
FAM198B	0.777051	0.997566	0.980876	1.01454
PDGFRA	0.775142	0.994772	0.959631	1.0312
GNLY	0.790181	0.999568	0.996391	1.00275
CCNT1	0.778815	0.991097	0.93114	1.05492
SP140	0.779662	0.984281	0.880873	1.09983
TRIM21	0.777807	1.00337	0.980188	1.0271
FNDC1	0.772446	1.00145	0.991674	1.01132
MYO1G	0.782417	0.99696	0.975652	1.01873
ACTA2	0.777623	1.00038	0.997755	1.00301
SEC24A	0.778205	1.00556	0.967516	1.04509
WNT2	0.781991	0.993067	0.945318	1.04323
ANTXR1	0.782159	0.998968	0.991685	1.0063
GBGT1	0.780295	1.01308	0.924684	1.10992
IL4R	0.783029	1.00272	0.983507	1.02231
CRISPLD2	0.786269	0.996252	0.969579	1.02366
PAM16	0.786827	0.99038	0.923373	1.06225
EVPL	0.791904	0.998432	0.98686	1.01014
CTSE	0.788554	1.00009	0.999415	1.00077
F13A1	0.79512	0.998663	0.988628	1.0088
PAG1	0.795407	0.994794	0.956311	1.03483
KIAA0368	0.798085	1.00353	0.976832	1.03095
IFITM3	0.79888	1.00009	0.999381	1.0008
IL2RA	0.80325	1.00578	0.961221	1.0524
CD209	0.807877	0.991207	0.923103	1.06434
LIMS1	0.805985	1.00427	0.970712	1.03898
VEGFA	0.8064	1.00107	0.992531	1.00969
CYBA	0.815175	1.00055	0.995936	1.00519
PDIA3	0.817078	1.00017	0.998715	1.00163
MMP2	0.81637	1.00025	0.998151	1.00235
ASPN	0.818281	1.00106	0.992089	1.0101
PCDH18	0.819817	1.01834	0.870907	1.19074
JAM3	0.818875	1.00459	0.965947	1.04479
TMEM200A	0.824664	0.990698	0.912088	1.07608
GFRA3	0.821983	1.00063	0.995167	1.00612
DACT3	0.828019	0.981588	0.830069	1.16076
AREG	0.825581	1.00022	0.998264	1.00218
FBLN2	0.828743	0.9988	0.987989	1.00973
RIF1	0.826059	1.00711	0.945439	1.0728
RIN3	0.828911	0.992439	0.926424	1.06316
SIGLEC10	0.829557	0.99534	0.953897	1.03858
CHN1	0.827932	1.00614	0.952109	1.06324
CXCL9	0.831329	0.999717	0.997115	1.00233
HFE	0.831172	0.992196	0.923251	1.06629
IL7	0.835859	0.986291	0.865554	1.12387
GPR157	0.834043	1.00407	0.966617	1.04298
REST	0.838471	0.994279	0.940914	1.05067
CANX	0.839056	0.999747	0.997308	1.00219
EFEMP2	0.846403	0.997285	0.970222	1.0251
PIP4K2A	0.846472	1.00257	0.976897	1.02891
CTSK	0.8521	0.999673	0.996245	1.00311
GJA4	0.856839	0.996609	0.960499	1.03408
LYN	0.862649	0.998671	0.983741	1.01383
FBXO6	0.865652	0.99853	0.981661	1.01569
ATE1	0.871229	1.0047	0.949286	1.06336
ZDHHC20	0.872015	1.00156	0.982764	1.02071
UBD	0.872126	1.00053	0.994066	1.00704
FLT4	0.872895	1.00715	0.922934	1.09906
APOBEC3D	0.876921	1.00661	0.926051	1.09418
NFYA	0.877678	1.00149	0.9827	1.02064
XKR8	0.881951	0.994801	0.92866	1.06565
CD58	0.882765	1.00211	0.974372	1.03065
RBM38	0.883404	1.00095	0.98834	1.01372
PDGFRB	0.888532	0.999157	0.987439	1.01101
FAP	0.895799	0.997336	0.958308	1.03795
CDKL5	0.8985	0.987207	0.810003	1.20318
PSMD3	0.897828	1.00036	0.994883	1.00587
GNG11	0.900451	1.00061	0.991149	1.01015
CCL5	0.905113	1.00022	0.996653	1.00379
TNS3	0.905321	1.00127	0.980619	1.02235
TNFRSF11B	0.90485	1.00233	0.964744	1.04139
BTN3A2	0.90644	0.998408	0.972232	1.02529
SELL	0.910444	0.999184	0.985066	1.0135
CLIC3	0.910699	1.00035	0.994307	1.00642
SBNO1	0.91238	0.996541	0.936887	1.05999
PSMD5	0.913745	0.997678	0.956588	1.04053
CHRD	0.918554	1.0028	0.950447	1.05804
DOCK11	0.919521	0.997663	0.953384	1.044
CD200	0.920105	0.99677	0.935705	1.06182
AHCYL2	0.92078	0.999723	0.994279	1.0052
MAP1LC3C	0.922289	0.998008	0.958823	1.03879
EGF	0.924835	1.00302	0.942171	1.06779
IFI44	0.929447	0.999741	0.994022	1.00549
PLXDC1	0.936064	0.994956	0.879319	1.1258
PRF1	0.936192	1.00089	0.979247	1.02302
MAN1A2	0.939264	1.00142	0.965502	1.03868
IL4I1	0.941468	1.00071	0.981824	1.01997
GBP5	0.942525	0.99902	0.972734	1.02602
PRKAR2B	0.942722	0.998676	0.963227	1.03543
CCL8	0.944524	1.00091	0.975463	1.02703
CNFN	0.946427	0.999224	0.976845	1.02211
ANKRD17	0.948641	0.998755	0.961605	1.03734
LOXL3	0.962602	1.00297	0.885893	1.13553
NKG7	0.964523	0.999772	0.989789	1.00986
STRN	0.969116	0.998892	0.94436	1.05657
ERAP1	0.97061	0.999541	0.975445	1.02423
STARD13	0.971476	0.997265	0.858246	1.1588
CCDC102B	0.971796	0.997712	0.878752	1.13278
MRPL55	0.972148	0.99974	0.985252	1.01444
CYP1B1	0.972319	0.999901	0.994324	1.00551
PDGFRL	0.972686	1.00044	0.975772	1.02572
FKBP11	0.974487	1.00033	0.980316	1.02075
TYMP	0.975771	1.00008	0.994928	1.00526
COL10A1	0.977577	1.00009	0.993854	1.00636
VCAM1	0.977863	1.00029	0.98013	1.02086
WISP1	0.97816	0.99946	0.961565	1.03885
CLCF1	0.979439	1.00015	0.988673	1.01176
ARL6IP5	0.979529	0.999945	0.995756	1.00415
LGALS2	0.979884	0.999616	0.970195	1.02993
TNFRSF18	0.983307	0.999787	0.979991	1.01998
TIMP3	0.984368	0.999402	0.941351	1.06103
IDO1	0.985838	0.999954	0.99488	1.00505
SECISBP2L	0.987284	0.999926	0.990807	1.00913
HTRA3	0.987352	0.999948	0.993514	1.00642
EP300	0.987386	1.00027	0.967878	1.03374
IL18BP	0.988134	1.00028	0.964069	1.03785
SAMD9L	0.988905	1.00018	0.974818	1.02621
SULT1C2	0.989858	1.00027	0.95886	1.04348
PDCD1	0.990079	0.999523	0.927067	1.07764
RECK	0.994049	1.00052	0.873203	1.1464
SLC2A5	0.99569	1.00026	0.910571	1.09878
RCN3	0.996595	0.999985	0.99324	1.00678
HCP5	0.999449	1	0.990015	1.01009

## Sheet: Table S4
Table S4. The immune-related genes in gene module signatures
Immune-related gene	Gene module signature
SFTPB	gSig1
CD74	gSig1
A2M	gSig1
S100A16	gSig1
SFN	gSig1
CTSZ	gSig1
HSP90AA1	gSig1
SLC34A2	gSig1
RNASE1	gSig1
APOC1	gSig2
MGP	gSig2
SELENBP1	gSig2
MFAP4	gSig2
SPARCL1	gSig2
CD52	gSig2
FCGRT	gSig2
FUCA1	gSig2
FBP1	gSig2
LAD1	gSig2
C1orf116	gSig2
ACSL5	gSig2
CTSL	gSig2
LAMC2	gSig2
MMP14	gSig2
COL6A1	gSig2
COL6A2	gSig2
TGFBI	gSig2
SERPINE1	gSig2
ITGB1	gSig2
FSCN1	gSig2
COL4A2	gSig2
COL4A1	gSig2
CAV1	gSig2
TAP1	gSig2
PTGDS	gSig2
LCP1	gSig2
TGFBR2	gSig2
CD53	gSig2
LIPA	gSig2
TNFRSF1A	gSig2
PSMC4	gSig2
PSMD2	gSig2
RAD23B	gSig2
CLTB	gSig2
CYP27A1	gSig2
HSPA4	gSig2
PSMC5	gSig2
PKP3	gSig2
LTBR	gSig2
PLIN3	gSig2
TUBA4A	gSig2
HERPUD1	gSig2
IL6ST	gSig2
PLXND1	gSig2
PECAM1	gSig2
CD4	gSig2
S100A2	gSig3
FAM83A	gSig3
ACKR3	gSig3
GJB2	gSig3
EGFR	gSig3
OAS1	gSig3
SOD3	gSig3
KCTD12	gSig3
CPA3	gSig3
TPSB2	gSig3
PRELP	gSig3
UBA7	gSig3
TNFRSF14	gSig3
TRIM22	gSig3
RFX5	gSig3
PTPN6	gSig3
ARRB2	gSig3
TNFSF12	gSig3
HCLS1	gSig3
MPEG1	gSig3
PLEK	gSig3
SASH3	gSig3
GIMAP7	gSig3
PTPRC	gSig3
EVI2B	gSig3
GMFG	gSig3
CD2	gSig3
AOC3	gSig3
RAMP3	gSig3
CLEC14A	gSig3
RELB	gSig3
NMI	gSig3
TAP2	gSig3
ARHGAP18	gSig3
THEMIS2	gSig3
ARHGAP30	gSig3
LPXN	gSig3
CCDC69	gSig3
NAPSB	gSig3
CD37	gSig3
NCF4	gSig3
MNDA	gSig3
LY86	gSig3
CISH	gSig3
IL6R	gSig3
RGL1	gSig3
TNFSF13	gSig3
RASSF5	gSig3
PPM1M	gSig3
GMIP	gSig3
ARRB1	gSig3
ENPP4	gSig3
PRKAR2A	gSig3
FAM46C	gSig3
SPRY1	gSig3
STK17B	gSig3
HNMT	gSig3
RHOD	gSig3
PROCR	gSig3
LIF	gSig3
FSTL3	gSig3
PLEK2	gSig3
ZNF185	gSig3
PPP1R13L	gSig3
EPS8L1	gSig3
TUBB6	gSig3
OLFML2B	gSig3
ACTN1	gSig3
OAS3	gSig3
OAS2	gSig3
NFKB2	gSig3
RPS6KA4	gSig3
PAFAH1B2	gSig3
PSMD11	gSig3
PVR	gSig3
CDH3	gSig3
NT5E	gSig3
LOXL2	gSig3
ITGA5	gSig3
RGS1	gSig3
NDNF	gSig3
C7	gSig3
MS4A1	gSig4
LAX1	gSig4
IRF4	gSig4
HLX	gSig4
MEOX2	gSig4
HSPA2	gSig4
HEPH	gSig4
FCN1	gSig4
HGF	gSig4
CXCR6	gSig4
CTLA4	gSig4
CD6	gSig4
TBC1D10C	gSig4
ACAP1	gSig4
PPP1R16B	gSig4
NFATC2	gSig4
FLI1	gSig4
IKZF1	gSig4
DOCK2	gSig4
CD84	gSig4
CD300C	gSig4
NFAM1	gSig4
BTK	gSig4
C10orf128	gSig4
P2RY13	gSig4
TLR8	gSig4
CCR2	gSig4
CXorf21	gSig4
NID2	gSig4
HMCN1	gSig4
LAMA2	gSig4
ITGA8	gSig4
SCN7A	gSig4
TTC21B	gSig4
CARD8	gSig4
GIT2	gSig4
SYNE1	gSig4
ANKRD44	gSig4
CREBRF	gSig4
MYO9A	gSig4
ZEB2	gSig4
DOCK4	gSig4
ITGA4	gSig4
DOCK10	gSig4
BEND5	gSig4
RIN1	gSig4
OVOL1	gSig4
ST3GAL6	gSig4
STK33	gSig4
TMEM170B	gSig4
DIXDC1	gSig4
RFXAP	gSig4
ACVR2A	gSig4
ZNF671	gSig4
RNF125	gSig4
PUS10	gSig4
RAPGEF6	gSig4
PARP15	gSig4
PLCL2	gSig4
NLRC4	gSig4
LILRB3	gSig4
TM6SF1	gSig4
TLR7	gSig4
CASS4	gSig4
GGTA1P	gSig4
PRKCB	gSig4
CD180	gSig4
KLHL6	gSig4
PIK3R5	gSig4
CPED1	gSig4
PIK3CG	gSig4
GPR65	gSig4
TFEC	gSig4
MCOLN2	gSig4
ARHGAP15	gSig4
TRAF3IP3	gSig4
NLRC3	gSig4
GIMAP1	gSig4
GAB3	gSig4
FGD2	gSig4
CD1D	gSig4
SNAI3	gSig4
ICAM3	gSig4
CCL3L3	gSig4
CEACAM21	gSig4
BANK1	gSig4
CCR4	gSig4
P2RY8	gSig4
P2RY10	gSig4
LYL1	gSig4
PSTPIP1	gSig4
HVCN1	gSig4
SCIMP	gSig4
IL16	gSig4
SNX20	gSig4
FAM78A	gSig4
FGD3	gSig4
PARVG	gSig4
ZMYND15	gSig4
DPEP2	gSig4
PRAM1	gSig4
GNG7	gSig4
N4BP2L1	gSig4
IL11RA	gSig4
KCNA3	gSig4
HPGDS	gSig4
IQGAP2	gSig4
FAM107A	gSig4
SLIT3	gSig4
SELP	gSig4
LDB2	gSig4
JAM2	gSig4
TEK	gSig4
CXCL5	gSig5
AKAP12	gSig5
CLEC3B	gSig5
CACNA2D2	gSig5
LYPD3	gSig5
SDCBP2	gSig5
CPXM1	gSig5
PTGIS	gSig5
INMT	gSig5
MCEMP1	gSig5
LST1	gSig5
IGSF6	gSig5
EVI2A	gSig5
MS4A7	gSig5
FGR	gSig5
ITGAX	gSig5
C1orf162	gSig5
DOK2	gSig5
OSCAR	gSig5
HK3	gSig5
CCL17	gSig5
GJB3	gSig5
PKIB	gSig5
SULT2B1	gSig5
VEGFC	gSig5
CLMP	gSig5
MAOB	gSig5
RCAN2	gSig5
DLC1	gSig5
CMAHP	gSig5
ATP8A1	gSig5
LIFR	gSig5
FNIP2	gSig5
FRZB	gSig5
CHRDL1	gSig5
CLIC5	gSig5
CTF1	gSig5
TNIK	gSig5
ERN1	gSig5
LATS2	gSig5
SPATA13	gSig5
ZKSCAN8	gSig5
CYFIP2	gSig5
TNFRSF10C	gSig5
CD5	gSig5
KLRB1	gSig5
IKZF3	gSig5
ARHGAP9	gSig5
MAP4K1	gSig5
S1PR4	gSig5
SPN	gSig5
KCNAB2	gSig5
DOK3	gSig5
MYO1F	gSig5
CYTH4	gSig5
GIMAP8	gSig5
BIN2	gSig5
TAGAP	gSig5
ARHGAP25	gSig5
RCSD1	gSig5
ARHGEF6	gSig5
DOCK8	gSig5
CIITA	gSig5
AKNA	gSig5
RNF166	gSig5
SCARF1	gSig5
PLCB2	gSig5
CHAC1	gSig5
BEX5	gSig5
IL1RAP	gSig5
TLDC1	gSig5
PSMC1	gSig5
CERKL	gSig5
MEF2C	gSig5
FAM49A	gSig5
BTN2A2	gSig5
ENTPD1	gSig5
TBCEL	gSig5
PLXNC1	gSig5
GAS7	gSig5
DAAM2	gSig5
LMOD1	gSig5
RAI2	gSig5
PLAC9	gSig5
CD302	gSig5
ITGA9	gSig5
CYTIP	gSig5
ITGAL	gSig5
IL10RA	gSig5
RASSF2	gSig5
IRF8	gSig5
GIMAP6	gSig5
NCKAP1L	gSig5
LAIR1	gSig5
CSF2RB	gSig5
LCP2	gSig5
TNFRSF17	gSig5
POU2AF1	gSig5
CD69	gSig5
CD300LF	gSig5
CLEC4A	gSig5
TNFAIP8L2	gSig5
UBXN11	gSig5
MFSD7	gSig5
RASSF4	gSig5
IL3RA	gSig5
FYN	gSig5
MR1	gSig5
DHRS1	gSig5
DENND1C	gSig5
DOK1	gSig5
MGAT4A	gSig5
GUCY1A3	gSig5
GPR34	gSig5
TLR4	gSig5
SLA	gSig5
EPSTI1	gSig5
SAMD9	gSig5
MXD1	gSig5
KCNK6	gSig5
FZD4	gSig5
GPC6	gSig5
ANTXR2	gSig5
DYSF	gSig5
PDGFB	gSig5

## Sheet: Table S5
Table S5. The correlation between immune subtypes and gene module signatures
Gene module signature	Symbol	C1 score	C3 score	C4 score	C2 score
gSig1	S100A16	112.884	197.631	102.197	99.7803
gSig1	SLC34A2	937.159	184.209	382.249	500.006
gSig1	CD74	1278.58	697.159	1915.32	1053.03
gSig1	A2M	180.934	110.036	246.843	184.715
gSig1	CTSZ	187.838	158.685	243.376	179.808
gSig1	HSP90AA1	193.712	246.87	213.37	195.113
gSig1	RNASE1	761.566	145.225	384.595	514.261
gSig1	SFTPB	1639.49	530.798	1374.06	6185.32
gSig1	SFN	153.694	190.479	107.48	134.556
gSig2	FSCN1	22.9694	60.4326	27.3292	14.6212
gSig2	HSPA4	22.6387	27.2545	23.8499	24.5399
gSig2	PSMD2	39.879	59.4592	42.4538	34.4397
gSig2	ITGB1	50.6364	93.3617	62.035	54.0194
gSig2	LAMC2	28.3481	98.3082	39.537	18.7872
gSig2	PLIN3	26.834	39.4115	28.0679	23.1078
gSig2	HERPUD1	31.1857	26.4244	41.6843	33.6598
gSig2	LAD1	53.1366	61.2074	38.9899	48.7835
gSig2	TUBA4A	25.4417	33.3691	21.0662	18.9563
gSig2	RAD23B	40.5739	49.3579	40.6659	40.5367
gSig2	TNFRSF1A	38.9469	51.0116	38.7258	49.9032
gSig2	CYP27A1	26.2454	15.0628	32.9274	20.0493
gSig2	PKP3	23.1071	28.9462	19.2889	22.5347
gSig2	MFAP4	45.6335	22.7989	66.4741	40.0661
gSig2	IL6ST	30.3618	18.626	26.8872	28.8425
gSig2	FBP1	82.1444	41.5071	72.5914	68.9053
gSig2	FCGRT	49.6639	31.2906	48.1209	53.7565
gSig2	CTSL	47.1744	112.393	82.8481	55.7283
gSig2	FUCA1	79.3031	42.7922	69.0807	55.7641
gSig2	COL4A2	40.8271	70.0059	54.8627	50.8471
gSig2	SERPINE1	20.111	61.2178	36.2044	20.1974
gSig2	SPARCL1	43.45	32.2941	65.8139	51.234
gSig2	COL4A1	41.2027	68.8114	54.0029	52.2248
gSig2	CD52	40.7555	26.5486	75.386	32.5709
gSig2	LTBR	22.1326	32.6866	21.1423	26.9045
gSig2	MGP	109.188	47.2037	112.849	80.6051
gSig2	PSMC5	30.3435	33.4102	27.7744	27.2623
gSig2	PECAM1	20.1181	19.2424	32.4845	24.7455
gSig2	PTGDS	26.3839	14.2379	48.8548	26.257
gSig2	LCP1	35.4575	36.1393	65.4844	28.0335
gSig2	SELENBP1	79.5645	23.6809	56.6956	99.0775
gSig2	MMP14	56.1563	117.73	77.9108	46.4778
gSig2	C1orf116	82.9813	20.6909	39.1201	58.4101
gSig2	CD53	26.81	25.6241	55.8989	23.6657
gSig2	CLTB	29.2455	40.864	33.1032	30.3232
gSig2	TGFBI	28.0486	68.9704	44.4798	16.9883
gSig2	PSMC4	37.1869	49.933	42.0735	35.0049
gSig2	COL6A1	42.2671	83.1125	67.1457	43.4503
gSig2	PLXND1	21.6739	19.973	24.2863	23.2207
gSig2	CD4	22.2016	18.5592	38.533	18.5946
gSig2	APOC1	79.3099	55.718	147.108	51.9035
gSig2	LIPA	31.3184	25.2659	47.8641	23.9801
gSig2	TGFBR2	42.2501	31.2897	46.1335	37.8506
gSig2	ACSL5	71.4322	29.4717	42.5264	53.9708
gSig2	COL6A2	61.1346	111.819	97.3146	60.6948
gSig2	CAV1	20.5849	44.6484	39.2081	25.3893
gSig2	TAP1	31.3274	48.8101	56.3399	22.4128
gSig3	FAM83A	15.4252	45.3175	14.1534	17.7565
gSig3	PLEK2	9.65919	20.0272	10.9771	7.27106
gSig3	LOXL2	6.50508	19.147	8.84358	7.19524
gSig3	ZNF185	9.79552	13.9504	9.37707	7.19928
gSig3	PPM1M	8.82809	6.09384	10.4214	7.49273
gSig3	PSMD11	18.8354	23.3627	16.9394	14.9955
gSig3	TUBB6	8.75499	17.7604	13.7358	7.51558
gSig3	FAM46C	11.72	7.0983	15.7272	12.7969
gSig3	CISH	13.9171	6.03262	9.97064	13.8502
gSig3	ARRB2	13.341	11.002	16.7431	12.5618
gSig3	KCTD12	19.4643	16.6985	27.377	17.0079
gSig3	ITGA5	8.58252	25.621	13.5346	8.67464
gSig3	RHOD	21.7925	27.9587	17.5982	17.4495
gSig3	STK17B	14.0468	11.9733	16.4537	15.5847
gSig3	FSTL3	11.6586	20.5477	12.4868	13.8554
gSig3	CCDC69	7.19481	6.19355	12.2512	13.0136
gSig3	PVR	13.6712	21.6731	13.7966	14.9267
gSig3	MNDA	8.81849	6.34712	14.3258	6.64203
gSig3	NDNF	31.9136	10.2038	21.7782	25.6952
gSig3	C7	18.8735	6.55036	24.9906	22.8329
gSig3	NMI	7.97856	10.7052	10.4487	6.83246
gSig3	ACTN1	16.2267	28.5122	20.8255	13.9883
gSig3	PTPRC	7.61513	7.20981	17.8607	7.08408
gSig3	SASH3	8.57373	7.05665	17.698	8.08018
gSig3	ARHGAP30	6.73975	5.89985	12.8452	6.24447
gSig3	CPA3	20.4994	7.65007	19.406	10.9121
gSig3	RGL1	11.6707	6.20851	11.1168	8.07417
gSig3	NFKB2	13.9563	18.5365	17.26	13.1966
gSig3	PROCR	16.241	19.7481	17.8354	12.1195
gSig3	RPS6KA4	13.6577	16.1258	13.9039	11.5564
gSig3	RASSF5	9.37937	5.04796	9.21178	6.56352
gSig3	OAS3	15.4715	20.7589	17.4766	11.3262
gSig3	HNMT	13.6947	8.14708	13.4588	12.6153
gSig3	SOD3	26.5968	13.1452	20.6069	22.8802
gSig3	LY86	8.2641	4.97464	12.622	6.08908
gSig3	ENPP4	14.351	8.10037	10.9638	11.3063
gSig3	TRIM22	14.7118	9.20922	20.2151	12.178
gSig3	EVI2B	10.6503	8.78801	21.0621	9.97212
gSig3	GMIP	9.39198	7.93017	10.9351	7.40346
gSig3	ARRB1	11.0302	7.5746	9.18158	14.1962
gSig3	AOC3	12.1564	8.35718	16.4303	11.2049
gSig3	MPEG1	8.75206	8.07916	17.5342	8.17002
gSig3	PTPN6	13.883	13.6128	19.1343	13.6896
gSig3	OAS1	17.2979	27.9186	20.0127	13.5845
gSig3	HCLS1	12.3264	10.8327	20.4701	10.892
gSig3	GIMAP7	8.17556	7.28955	17.2946	9.03743
gSig3	UBA7	15.1414	10.0252	17.7227	12.9139
gSig3	IL6R	12.6507	6.34988	9.39226	11.2845
gSig3	PPP1R13L	8.91765	11.8828	8.27993	8.12416
gSig3	ARHGAP18	10.7527	10.4039	15.0598	9.02475
gSig3	OLFML2B	8.31239	13.2421	11.8067	7.77069
gSig3	NAPSB	8.63608	4.77785	12.6379	7.13489
gSig3	GMFG	13.1073	11.2006	23.5185	12.0935
gSig3	RELB	8.04881	11.8013	10.6986	7.81528
gSig3	PAFAH1B2	14.9991	19.4432	15.5923	15.4989
gSig3	SPRY1	14.7419	10.7491	13.4045	12.8815
gSig3	THEMIS2	8.57047	9.81237	14.6117	8.75964
gSig3	TAP2	6.20468	9.06939	10.6489	5.33308
gSig3	ACKR3	6.63087	19.2336	10.3518	12.9692
gSig3	PLEK	9.49674	9.57195	20.843	8.18345
gSig3	RFX5	15.1599	12.8908	18.1556	14.7204
gSig3	LPXN	8.61336	7.84906	15.4879	7.71452
gSig3	TNFSF13	10.1463	7.21766	11.3738	10.5612
gSig3	TNFRSF14	12.3697	8.55803	14.6887	9.44994
gSig3	TNFSF12	16.4365	10.8285	17.316	13.6659
gSig3	RAMP3	7.7667	6.73015	13.0494	10.58
gSig3	CD2	10.1378	9.3761	21.7964	9.46091
gSig3	CD37	7.55323	5.68299	14.9717	7.15056
gSig3	CLEC14A	9.286	8.07531	13.946	12.2882
gSig3	NT5E	19.4609	23.6893	14.8498	13.1185
gSig3	TPSB2	14.1878	6.55309	15.3926	8.09074
gSig3	PRELP	17.4321	10.9481	18.7914	12.5783
gSig3	NCF4	10.9705	7.66508	16.2633	8.40618
gSig3	RGS1	21.6531	20.1191	39.96	16.7002
gSig3	EPS8L1	7.68045	10.0942	7.68084	7.2203
gSig3	PRKAR2A	11.4418	9.94173	9.96143	10.6743
gSig3	EGFR	18.7066	20.6211	14.2212	9.72553
gSig3	OAS2	13.7202	15.2383	16.2245	8.67847
gSig3	LIF	11.0929	11.5589	9.12003	12.7221
gSig3	CDH3	21.6358	33.071	17.1462	10.0782
gSig3	GJB2	11.3678	28.0676	13.8989	9.11342
gSig3	S100A2	16.6032	70.2063	18.5481	12.2692
gSig4	GNG7	2.20012	1.17775	2.44147	2.16653
gSig4	CCR2	1.98445	1.40956	3.497	1.62223
gSig4	STK33	1.30435	0.813098	1.37815	1.64071
gSig4	ANKRD44	2.41766	1.28523	3.06113	1.76103
gSig4	HGF	1.68312	1.53155	2.16487	1.31421
gSig4	CREBRF	2.58386	1.72836	2.92712	2.55802
gSig4	ITGA8	2.46743	1.38229	3.29266	2.25903
gSig4	CXorf21	2.19915	1.43697	3.47651	1.91097
gSig4	PIK3CG	1.2093	1.08624	2.54855	1.07802
gSig4	BTK	2.80576	1.98028	5.17181	2.35366
gSig4	SCN7A	2.40784	0.911929	3.06492	2.0969
gSig4	P2RY13	2.30106	1.6112	4.43402	1.85414
gSig4	GAB3	1.30195	1.0075	2.3081	1.24402
gSig4	TM6SF1	1.29536	1.1379	2.19335	1.26666
gSig4	CASS4	1.56641	1.00653	2.33754	1.46573
gSig4	DPEP2	1.33289	0.935968	2.70994	1.27603
gSig4	SNAI3	1.28119	0.970085	1.91467	1.42562
gSig4	ST3GAL6	2.11993	1.28166	1.99628	1.34453
gSig4	CPED1	1.29959	0.985207	2.1063	1.12794
gSig4	SYNE1	2.62222	1.33117	2.77281	2.35285
gSig4	N4BP2L1	2.70254	1.71531	3.50383	2.1213
gSig4	PRAM1	1.36466	1.01923	2.43593	1.26954
gSig4	KLHL6	1.24954	1.20506	3.19684	1.37128
gSig4	ZNF671	2.30057	1.36531	2.40912	1.69238
gSig4	GPR65	1.25871	1.05879	2.47119	1.00783
gSig4	TRAF3IP3	1.07686	0.890837	2.42514	1.09464
gSig4	IL16	1.60776	1.23707	3.37324	1.6312
gSig4	RFXAP	2.15978	1.90336	2.37276	2.12649
gSig4	FGD2	1.25923	1.08282	2.59632	1.27424
gSig4	NLRC4	1.08941	0.923448	1.76649	0.958089
gSig4	HMCN1	1.92857	1.33859	2.72823	2.35037
gSig4	CD1D	1.32488	1.14625	2.37862	1.4473
gSig4	TLR7	1.31164	0.886442	2.26636	0.896009
gSig4	ZMYND15	1.92037	1.40368	2.54872	2.2614
gSig4	PARP15	1.31712	0.946247	2.44314	1.76994
gSig4	FGD3	2.62834	2.09055	4.19144	2.03229
gSig4	LAMA2	2.94047	2.2834	4.09995	2.96935
gSig4	P2RY8	1.68826	1.4255	3.42837	1.94666
gSig4	SNX20	1.95542	1.47655	3.51981	1.6328
gSig4	LAX1	1.30618	1.37151	3.74652	1.70458
gSig4	ICAM3	0.967558	0.882256	2.20171	1.09137
gSig4	C10orf128	2.36459	2.02765	4.30825	2.33625
gSig4	ZEB2	1.66857	1.92468	3.26213	1.63444
gSig4	NFATC2	2.96536	2.34866	3.97211	2.3226
gSig4	CD84	2.41976	2.31239	5.42204	2.06832
gSig4	IRF4	1.83129	1.48509	4.46894	2.58043
gSig4	JAM2	1.7131	1.44707	2.57087	1.96476
gSig4	RIN1	1.90561	2.5262	1.97782	1.57165
gSig4	NLRC3	1.08098	1.0056	2.37398	1.19952
gSig4	FCN1	2.20178	1.68163	4.16007	2.42934
gSig4	TMEM170B	1.5149	1.17436	1.64619	1.63501
gSig4	KCNA3	2.42214	1.02579	2.40819	1.92934
gSig4	LDB2	2.41441	2.25586	3.97754	2.99588
gSig4	PUS10	1.85755	1.24454	1.72671	1.69354
gSig4	DOCK4	2.37968	2.3503	3.50674	2.16524
gSig4	CCL3L3	1.22152	1.37029	2.42276	1.0936
gSig4	P2RY10	1.35936	1.29042	3.31442	1.40569
gSig4	MYO9A	2.24933	1.63834	2.17697	1.98173
gSig4	IKZF1	2.10453	1.72729	4.36447	2.05027
gSig4	HPGDS	3.00109	1.13779	2.95822	1.76818
gSig4	TFEC	0.943522	0.995358	2.41767	0.754228
gSig4	HVCN1	2.17376	2.0165	3.79674	2.10961
gSig4	NID2	1.89824	3.27823	2.4574	1.78748
gSig4	SCIMP	1.56205	1.38608	3.43574	1.33932
gSig4	IL11RA	2.55332	1.72846	3.00722	2.68486
gSig4	GIMAP1	1.28306	1.11357	2.62963	1.35557
gSig4	MCOLN2	1.42072	1.44304	2.64537	1.13232
gSig4	MS4A1	2.18681	1.19232	6.10025	2.75262
gSig4	IQGAP2	2.75301	2.3804	4.95441	2.02342
gSig4	RNF125	1.37464	1.17034	1.832	1.3719
gSig4	GGTA1P	1.7897	1.28135	2.92215	1.73876
gSig4	DOCK2	2.18137	2.08128	4.74773	2.09296
gSig4	RAPGEF6	1.26529	0.937332	1.29673	1.30471
gSig4	CCR4	1.74751	0.914413	2.79801	1.38489
gSig4	FAM78A	1.69792	1.65844	3.52308	1.74974
gSig4	CARD8	2.35714	2.14747	3.3989	2.33321
gSig4	ITGA4	2.01842	1.97739	3.83694	1.96892
gSig4	GIT2	2.06977	2.17751	2.7132	1.95113
gSig4	CXCR6	1.68076	1.86064	4.1079	1.67561
gSig4	CD180	1.45922	1.24907	2.92484	1.5207
gSig4	ACVR2A	2.08653	1.96019	2.43525	2.08722
gSig4	PARVG	2.05975	1.75427	4.05861	1.89512
gSig4	TEK	1.81262	1.73354	3.3729	2.30814
gSig4	SELP	1.80315	1.42007	3.26489	2.50908
gSig4	CD6	2.06047	2.00373	4.60008	2.03905
gSig4	FAM107A	1.66331	1.42064	3.4306	2.26306
gSig4	CTLA4	1.44738	1.78948	3.25463	1.62428
gSig4	PIK3R5	1.57864	1.49466	3.23336	1.54713
gSig4	BEND5	1.72981	1.27727	2.08421	1.52691
gSig4	TLR8	1.22488	1.28981	3.14843	0.984346
gSig4	CD300C	1.93632	1.79735	3.51756	1.65659
gSig4	PLCL2	1.38668	1.60946	2.67234	1.55317
gSig4	ARHGAP15	1.25052	0.828672	2.07809	1.03959
gSig4	DOCK10	2.4104	2.00638	3.60378	1.7917
gSig4	PRKCB	1.37584	1.09329	2.88652	1.72837
gSig4	TBC1D10C	2.04798	1.87855	4.74134	2.1334
gSig4	TTC21B	2.49688	2.40898	2.83338	2.3101
gSig4	HSPA2	2.0594	4.02634	2.58923	1.60908
gSig4	CEACAM21	1.7091	1.0382	2.19737	1.34923
gSig4	NFAM1	2.38738	2.06284	4.8571	2.02307
gSig4	LILRB3	1.00449	1.04527	1.85834	1.02482
gSig4	FLI1	2.32132	2.00513	4.11267	2.3103
gSig4	HLX	1.29963	1.89332	2.05621	1.45175
gSig4	BANK1	2.31705	1.28828	3.18603	2.35703
gSig4	DIXDC1	1.95172	1.77497	2.24186	1.84857
gSig4	SLIT3	2.00877	1.41491	3.47638	2.26256
gSig4	PPP1R16B	1.979	1.95784	4.53843	2.31661
gSig4	LYL1	1.92546	1.4764	2.7774	1.68226
gSig4	PSTPIP1	1.5175	1.54825	3.25253	1.40284
gSig4	ACAP1	2.0812	1.98477	4.52753	2.18936
gSig4	OVOL1	1.53122	2.1957	1.13267	1.1998
gSig4	HEPH	2.16384	3.70901	3.06929	2.1197
gSig4	MEOX2	1.87392	2.03495	2.94452	1.76199
gSig5	GJB3	1.52027	11.9871	3.93044	2.36018
gSig5	CLEC3B	6.41068	3.741	11.2111	14.2477
gSig5	BTN2A2	3.76955	2.79264	4.85969	3.02735
gSig5	CD302	4.909	2.3056	4.5531	5.06835
gSig5	CXCL5	3.13116	16.4694	6.94816	5.68801
gSig5	SULT2B1	3.80624	7.66321	3.62698	3.83642
gSig5	LIFR	7.34781	4.80888	6.69542	5.57744
gSig5	ARHGEF6	3.69282	2.79697	6.17987	3.26145
gSig5	MS4A7	7.06365	5.39279	12.3671	6.20532
gSig5	DENND1C	7.19391	5.5524	7.7859	6.98277
gSig5	FNIP2	10.9243	5.03565	7.4466	6.92816
gSig5	CIITA	3.77656	2.369	6.62811	3.27475
gSig5	LYPD3	2.97005	18.2768	5.78795	2.62578
gSig5	CERKL	3.82292	2.33811	4.58652	3.27738
gSig5	SPN	3.03879	2.03686	5.53922	2.63994
gSig5	CHRDL1	5.77921	2.66676	8.1159	4.91184
gSig5	CD300LF	4.32623	2.64238	6.69708	3.7179
gSig5	CD5	3.03213	2.38334	5.92431	3.09693
gSig5	TLDC1	2.48394	3.79257	2.73681	2.36096
gSig5	RCAN2	10.0944	3.23457	6.68002	7.02316
gSig5	IKZF3	3.11793	2.18564	4.8645	2.73923
gSig5	SDCBP2	4.18233	16.7141	7.74168	8.24601
gSig5	CPXM1	3.58218	9.31833	8.06495	4.71415
gSig5	BEX5	3.68918	2.31031	3.802	3.62572
gSig5	GUCY1A3	7.05777	3.9859	6.33572	4.08559
gSig5	CMAHP	7.86221	3.13735	7.93485	10.0963
gSig5	ITGA9	6.33844	2.69405	4.80299	6.17198
gSig5	RASSF2	5.92432	4.72901	9.37522	5.40764
gSig5	DLC1	10.4926	3.78781	6.80723	11.8064
gSig5	DOK1	7.04812	5.57546	7.33774	5.92315
gSig5	SPATA13	4.00817	3.46673	4.92279	3.72596
gSig5	IGSF6	6.70752	5.17077	12.3691	5.07665
gSig5	UBXN11	6.38471	5.24348	6.86828	5.21699
gSig5	FRZB	6.60283	4.14945	7.43257	5.06567
gSig5	AKNA	4.92544	4.15828	7.71337	4.75166
gSig5	DOCK8	3.45834	2.52575	5.67334	2.89989
gSig5	ITGAL	4.77667	4.31033	10.9704	4.70071
gSig5	TAGAP	2.84788	2.50631	5.78992	2.54292
gSig5	ARHGAP25	3.00806	2.73487	5.85557	3.08443
gSig5	CACNA2D2	10.3182	2.29206	8.62847	23.6841
gSig5	CSF2RB	3.84423	3.99872	8.64237	3.93209
gSig5	CLEC4A	4.10426	3.51881	7.1711	3.05993
gSig5	SCARF1	3.91025	2.96559	4.72725	4.64098
gSig5	MXD1	4.13185	7.13622	5.16103	3.53969
gSig5	CYFIP2	5.35674	2.62399	5.90659	6.38985
gSig5	IRF8	4.08978	3.80431	8.93721	3.90141
gSig5	NCKAP1L	3.86212	3.39051	7.94455	3.34058
gSig5	VEGFC	2.10674	7.8488	3.5339	2.23271
gSig5	RAI2	3.39749	2.72043	5.38608	3.86799
gSig5	DAAM2	4.63143	2.3392	3.68143	6.21498
gSig5	ATP8A1	6.25709	2.53849	5.00422	8.08593
gSig5	MCEMP1	5.53787	2.68699	7.37406	5.56279
gSig5	ARHGAP9	2.51125	2.41061	5.37476	2.58388
gSig5	ENTPD1	3.52285	3.50351	5.22844	3.34757
gSig5	AKAP12	2.26268	16.9251	5.51948	3.28727
gSig5	FAM49A	3.1387	2.6929	4.52846	2.91892
gSig5	MAOB	5.68532	6.8636	8.64215	6.22075
gSig5	FGR	4.8661	4.66704	10.506	4.91507
gSig5	OSCAR	4.90266	4.3411	8.94582	4.36144
gSig5	GIMAP8	2.98891	2.87726	6.19775	3.45805
gSig5	TNFRSF17	2.32267	2.17307	6.59315	3.39693
gSig5	SAMD9	3.91749	6.20438	6.07189	2.74871
gSig5	GIMAP6	4.5504	4.26198	9.17113	4.78164
gSig5	EVI2A	5.91268	5.2128	11.3487	4.52664
gSig5	RCSD1	2.68757	2.4674	5.61165	2.86511
gSig5	INMT	8.3669	3.23394	11.8046	10.2567
gSig5	ANTXR2	6.65825	8.08033	7.06849	5.42808
gSig5	KLRB1	2.81319	2.29054	5.89136	3.39194
gSig5	GPR34	4.26266	3.44995	6.66014	3.06343
gSig5	LMOD1	4.43614	3.68708	5.78278	4.22846
gSig5	LCP2	4.74599	4.7213	8.93162	4.14673
gSig5	PLXNC1	3.79727	3.17745	5.8779	2.58073
gSig5	ITGAX	5.02778	5.17311	11.0797	4.8895
gSig5	TNIK	4.04283	2.04439	4.26349	3.06043
gSig5	ERN1	5.85647	4.43331	5.59173	6.05512
gSig5	CD69	3.74968	3.08757	6.68372	2.96854
gSig5	DHRS1	5.83108	4.95354	5.80327	5.91996
gSig5	TLR4	2.78426	2.97657	5.98741	2.55121
gSig5	CYTIP	4.92866	4.93691	10.4447	4.99916
gSig5	MR1	8.24828	4.86461	7.4815	7.34482
gSig5	CCL17	6.55135	2.77232	9.05327	5.77925
gSig5	MYO1F	3.45071	3.18536	6.68825	3.17187
gSig5	LAIR1	4.05709	3.95579	8.18093	3.33402
gSig5	BIN2	2.8845	3.07352	6.04109	2.68635
gSig5	CTF1	8.25366	4.96309	5.72407	7.05298
gSig5	C1orf162	7.18359	5.30534	11.1775	5.75382
gSig5	EPSTI1	4.16135	7.18577	8.2307	3.35412
gSig5	DOK2	6.34114	5.53459	11.9907	5.75582
gSig5	RASSF4	6.49514	5.76	9.94688	5.93312
gSig5	MEF2C	4.47905	2.27731	4.43669	3.05424
gSig5	TNFAIP8L2	5.70489	4.01029	8.99105	4.20234
gSig5	RNF166	4.84277	4.59729	6.76597	4.73766
gSig5	LST1	8.48995	5.04135	12.5603	5.85845
gSig5	IL10RA	5.10179	4.91648	10.8465	4.71905
gSig5	SLA	3.40769	3.69017	6.76529	3.39334
gSig5	GAS7	3.21499	2.84028	5.0931	2.6525
gSig5	ZKSCAN8	4.55997	4.31034	4.83736	4.65367
gSig5	HK3	3.23029	3.88672	7.87583	3.32041
gSig5	TBCEL	3.46927	3.11657	3.97329	3.20677
gSig5	CLIC5	5.54965	2.24807	5.52757	3.49184
gSig5	CYTH4	3.14737	3.15648	6.25729	2.81332
gSig5	MGAT4A	5.72464	5.77417	7.67453	5.96709
gSig5	TNFRSF10C	4.39572	2.76918	3.13987	4.73046
gSig5	FYN	7.01196	5.49596	7.89745	5.19919
gSig5	IL3RA	5.46084	5.40012	8.61938	6.29054
gSig5	DOK3	2.62035	2.71938	5.21138	2.57417
gSig5	S1PR4	2.95989	2.49891	5.454	3.93241
gSig5	PLCB2	4.62356	3.35503	6.65935	4.80997
gSig5	POU2AF1	2.44134	2.55066	6.25822	3.27342
gSig5	MFSD7	7.24597	5.09153	6.62165	6.78045
gSig5	PLAC9	3.68547	2.2087	4.30196	3.27062
gSig5	KCNAB2	3.50115	3.17215	5.96119	2.93192
gSig5	MAP4K1	2.68929	2.69241	5.88845	2.80602
gSig5	LATS2	4.63133	5.62014	5.26296	4.51201
gSig5	DYSF	4.24895	4.86546	5.95345	4.55422
gSig5	KCNK6	3.96432	6.03062	5.06129	3.81872
gSig5	PDGFB	4.63884	8.45693	6.46771	5.3823
gSig5	CHAC1	2.25607	3.49392	2.51628	3.0242
gSig5	PKIB	3.40065	7.59883	4.80367	1.72863
gSig5	IL1RAP	3.55545	3.08671	2.66675	1.90357
gSig5	GPC6	1.84557	5.64043	3.10189	1.63423
gSig5	CLMP	2.39827	6.7364	4.85464	2.15255
gSig5	FZD4	3.33812	4.65812	5.23486	4.63084
gSig5	PSMC1	2.97702	3.59745	3.42424	2.69096
gSig5	PTGIS	3.38126	5.62652	8.23105	3.46365

## Sheet: Table S6
Table S6. The GO enrichment analysis of gene module signatures
Gene module signature	ID	Description	Gene ratio	Bg ratio	p value	p adjust	q value	Gene ID	Count
gSig1	GO:0010955	negative regulation of protein processing	2/46	38/18493	0.000146673	0.0423884	0.0241624	A2M/CTSZ	2
gSig1	GO:1903318	negative regulation of protein maturation	2/46	38/18493	0.000146673	0.0423884	0.0241624	A2M/CTSZ	2
gSig1	GO:0043062	extracellular structure organization	16/46	402/18493	1.0107e-15	1.4928e-12	1.0873e-12	FSCN1/ITGB1/LAMC2/TNFRSF1A/MFAP4/CTSL/COL4A2/SERPINE1/COL4A1/PECAM1/LCP1/MMP14/TGFBI/COL6A1/APOC1/COL6A2	16
gSig2	GO:0003433	chondrocyte development involved in endochondral bone morphogenesis	3/46	23/18493	2.46341e-05	0.00709355	0.00516666	COL6A1/TGFBR2/COL6A2	3
gSig2	GO:0003418	growth plate cartilage chondrocyte differentiation	3/46	24/18493	2.81043e-05	1	0.00516666	COL6A1/TGFBR2/COL6A2	3
gSig2	GO:0060350	endochondral bone morphogenesis	4/46	71/18493	2.8816e-05	0.00709355	0.00516666	MMP14/COL6A1/TGFBR2/COL6A2	4
gSig2	GO:0042509	regulation of tyrosine phosphorylation of STAT protein	4/46	80/18493	4.61455e-05	0.00749091	0.00545609	TNFRSF1A/IL6ST/PECAM1/CAV1	4
gSig2	GO:0007260	tyrosine phosphorylation of STAT protein	4/46	83/18493	5.33248e-05	0.00749091	0.00545609	TNFRSF1A/IL6ST/PECAM1/CAV1	4
gSig2	GO:0001569	branching involved in blood vessel morphogenesis	3/46	30/18493	5.57888e-05	0.00749091	0.00545609	COL4A1/PLXND1/TGFBR2	3
gSig2	GO:0061136	regulation of proteasomal protein catabolic process	5/46	179/18493	7.98496e-05	0.00956107	0.00696391	HERPUD1/RAD23B/PSMC5/PSMC4/CAV1	5
gSig2	GO:0007369	gastrulation	5/46	181/18493	8.41529e-05	0.00956107	0.00696391	ITGB1/COL4A2/MMP14/COL6A1/TGFBR2	5
gSig3	GO:0050730	regulation of peptidyl-tyrosine phosphorylation	9/78	245/18493	8.93683e-07	0.00112149	0.000872351	ARRB2/ITGA5/PTPRC/PTPN6/HCLS1/IL6R/TNFRSF14/EGFR/LIF	9
gSig3	GO:0001818	negative regulation of cytokine production	9/78	256/18493	1.28685e-06	0.00112149	0.000872351	ARRB2/NMI/PTPRC/RPS6KA4/ARRB1/PTPN6/UBA7/RELB/CDH3	9
gSig3	GO:1902105	regulation of leukocyte differentiation	8/78	265/18493	1.5769e-05	0.00387364	0.0030131	FSTL3/PTPRC/SASH3/EVI2B/PTPN6/HCLS1/CD2/LIF	8
gSig3	GO:0002460	adaptive immune response based on somatic recombination of immune receptors built from immunoglobulin superfamily domains	9/78	354/18493	1.77792e-05	0.00387364	0.0030131	PVR/C7/PTPRC/SASH3/NFKB2/PTPN6/IL6R/RELB/TNFSF13	9
gSig3	GO:0002822	regulation of adaptive immune response based on somatic recombination of immune receptors built from immunoglobulin superfamily domains	6/78	144/18493	3.25296e-05	0.00455424	0.0035425	PVR/PTPRC/SASH3/PTPN6/IL6R/TNFSF13	6
gSig3	GO:0002706	regulation of lymphocyte mediated immunity	6/78	146/18493	3.51531e-05	0.00455424	0.0035425	ARRB2/PVR/PTPRC/SASH3/PTPN6/TNFSF13	6
gSig3	GO:0018212	peptidyl-tyrosine modification	9/78	390/18493	3.79999e-05	0.00455424	0.0035425	ARRB2/ITGA5/PTPRC/PTPN6/HCLS1/IL6R/TNFRSF14/EGFR/LIF	9
gSig3	GO:0060333	interferon-gamma-mediated signaling pathway	5/78	90/18493	3.89433e-05	0.00455424	0.0035425	NMI/OAS3/TRIM22/OAS1/OAS2	5
gSig3	GO:0018209	peptidyl-serine modification	8/78	301/18493	3.91931e-05	0.00455424	0.0035425	ARRB2/NDNF/RPS6KA4/ARRB1/HCLS1/RAMP3/EGFR/LIF	8
gSig4	GO:0042113	B cell activation	14/104	303/18493	1.5777e-09	2.75623e-06	2.3516e-06	BTK/LAX1/NFATC2/MS4A1/ITGA4/CD180/CTLA4/PLCL2/DOCK10/PRKCB/TBC1D10C/NFAM1/BANK1/LYL1	14
gSig4	GO:0030098	lymphocyte differentiation	13/104	344/18493	6.79648e-08	4.51708e-05	3.85394e-05	BTK/CD1D/NFATC2/IRF4/IKZF1/DOCK2/ITGA4/CTLA4/PLCL2/DOCK10/NFAM1/HLX/LYL1	13
gSig4	GO:0043087	regulation of GTPase activity	15/104	481/18493	7.75687e-08	4.51708e-05	3.85394e-05	GPR65/FGD2/FGD3/RIN1/DOCK4/CCL3L3/MYO9A/IQGAP2/DOCK2/RAPGEF6/GIT2/ARHGAP15/DOCK10/TBC1D10C/ACAP1	15
gSig4	GO:0032943	mononuclear cell proliferation	11/104	266/18493	3.03592e-07	0.000106075	9.05024e-05	CCR2/PIK3CG/BTK/CD1D/NFATC2/MS4A1/DOCK2/CD180/CD6/CTLA4/PLCL2	11
gSig4	GO:0031349	positive regulation of defense response	13/104	427/18493	8.04423e-07	0.000200761	0.000171288	CCR2/PIK3CG/BTK/NLRC4/CD1D/TLR7/ICAM3/IRF4/FCN1/CCL3L3/RNF125/CD6/TLR8	13
gSig4	GO:0002683	negative regulation of immune system process	13/104	437/18493	1.04215e-06	0.00022758	0.00019417	CCR2/BTK/LAX1/CD84/IRF4/NLRC3/RNF125/CTLA4/PLCL2/TBC1D10C/LILRB3/HLX/BANK1	13
gSig4	GO:0043547	positive regulation of GTPase activity	12/104	405/18493	2.91045e-06	0.000564951	0.000482012	GPR65/RIN1/DOCK4/CCL3L3/MYO9A/DOCK2/RAPGEF6/GIT2/ARHGAP15/DOCK10/TBC1D10C/ACAP1	12
gSig4	GO:0002695	negative regulation of leukocyte activation	8/104	164/18493	4.03426e-06	0.000704785	0.000601317	CCR2/BTK/LAX1/CD84/CTLA4/TBC1D10C/HLX/BANK1	8
gSig4	GO:0050853	B cell receptor signaling pathway	7/104	122/18493	5.72262e-06	0.000908856	0.000775429	BTK/KLHL6/NFATC2/CTLA4/PLCL2/PRKCB/NFAM1	7
gSig4	GO:0014065	phosphatidylinositol 3-kinase signaling	7/104	136/18493	1.16932e-05	0.0015452	0.00131836	HGF/PIK3CG/NLRC3/TEK/SELP/PIK3R5/PPP1R16B	7
gSig5	GO:0050900	leukocyte migration	13/112	478/18493	6.46808e-06	0.00279624	0.00254582	CXCL5/SPN/ITGA9/DOCK8/ITGAL/NCKAP1L/VEGFC/ITGAX/CCL17/DOK2/FYN/DYSF/PDGFB	13
gSig5	GO:0006909	phagocytosis	11/112	342/18493	7.32211e-06	0.00279624	0.00254582	CD302/CD300LF/ITGAL/ARHGAP25/CYFIP2/IRF8/NCKAP1L/FGR/BIN2/FYN/DYSF	11
gSig5	GO:0043312	neutrophil degranulation	13/112	485/18493	7.56124e-06	0.00279624	0.00254582	ITGAL/NCKAP1L/ATP8A1/MCEMP1/ARHGAP9/FGR/OSCAR/ITGAX/LAIR1/BIN2/HK3/DOK3/KCNAB2	13
gSig5	GO:0002283	neutrophil activation involved in immune response	13/112	488/18493	8.07766e-06	0.00279624	0.00254582	ITGAL/NCKAP1L/ATP8A1/MCEMP1/ARHGAP9/FGR/OSCAR/ITGAX/LAIR1/BIN2/HK3/DOK3/KCNAB2	13
gSig5	GO:0046777	protein autophosphorylation	9/112	227/18493	9.91886e-06	0.00279624	0.00254582	RASSF2/VEGFC/FGR/TNIK/ERN1/SLA/FYN/MAP4K1/PDGFB	9
gSig5	GO:0042119	neutrophil activation	13/112	498/18493	1.00314e-05	0.00279624	0.00254582	ITGAL/NCKAP1L/ATP8A1/MCEMP1/ARHGAP9/FGR/OSCAR/ITGAX/LAIR1/BIN2/HK3/DOK3/KCNAB2	13
gSig5	GO:0002446	neutrophil mediated immunity	13/112	499/18493	1.0248e-05	0.00279624	0.00254582	ITGAL/NCKAP1L/ATP8A1/MCEMP1/ARHGAP9/FGR/OSCAR/ITGAX/LAIR1/BIN2/HK3/DOK3/KCNAB2	13
gSig5	GO:0046651	lymphocyte proliferation	9/112	264/18493	3.28025e-05	0.00738404	0.00672275	BTN2A2/SPN/IKZF3/DOCK8/NCKAP1L/TLR4/MEF2C/LST1/FYN	9
gSig5	GO:0032943	mononuclear cell proliferation	9/112	266/18493	3.47939e-05	0.00738404	0.00672275	BTN2A2/SPN/IKZF3/DOCK8/NCKAP1L/TLR4/MEF2C/LST1/FYN	9
gSig5	GO:0051249	regulation of lymphocyte activation	11/112	472/18493	0.00013767	0.0239045	0.0217637	BTN2A2/SPN/CD5/IKZF3/DOCK8/NCKAP1L/TLR4/MEF2C/TNFAIP8L2/LST1/FYN	11

## Sheet: Table S7
Table S7. The correlation between gene module signatures and gene modules
Gene module signature	Category	Symbol	p value	Count	Target	FDR
gSig1	Angiogenesis	S100A16/SLC34A2/CD74/A2M/CTSZ/HSP90AA1/RNASE1/SFTPB/SFN	0.153849	3/9	SLC34A2/A2M/SFTPB	0.615396
gSig1	Differentiation	S100A16/SLC34A2/CD74/A2M/CTSZ/HSP90AA1/RNASE1/SFTPB/SFN	0.191232	2/9	S100A16/SFN	0.615396
gSig1	TGF-β	S100A16/SLC34A2/CD74/A2M/CTSZ/HSP90AA1/RNASE1/SFTPB/SFN	0.498033	1/9	HSP90AA1	0.996066
gSig1	Inflammation	S100A16/SLC34A2/CD74/A2M/CTSZ/HSP90AA1/RNASE1/SFTPB/SFN	0.716271	3/9	CD74/CTSZ/RNASE1	0.996066
gSig2	Differentiation	FSCN1/HSPA4/PSMD2/ITGB1/LAMC2/PLIN3/HERPUD1/LAD1/TUBA4A/RAD23B/TNFRSF1A/CYP27A1/PKP3/MFAP4/IL6ST/FBP1/FCGRT/CTSL/FUCA1/COL4A2/SERPINE1/SPARCL1/COL4A1/CD52/LTBR/MGP/PSMC5/PECAM1/PTGDS/LCP1/SELENBP1/MMP14/C1orf116/CD53/CLTB/TGFBI/PSMC4/COL6A1/PLXND1/CD4/APOC1/LIPA/TGFBR2/ACSL5/COL6A2/CAV1/TAP1	0.000859989	12/47	FSCN1/HSPA4/LAMC2/PLIN3/LAD1/TUBA4A/TNFRSF1A/PKP3/LTBR/C1orf116/CLTB/CAV1	0.00601992
gSig2	T cell	FSCN1/HSPA4/PSMD2/ITGB1/LAMC2/PLIN3/HERPUD1/LAD1/TUBA4A/RAD23B/TNFRSF1A/CYP27A1/PKP3/MFAP4/IL6ST/FBP1/FCGRT/CTSL/FUCA1/COL4A2/SERPINE1/SPARCL1/COL4A1/CD52/LTBR/MGP/PSMC5/PECAM1/PTGDS/LCP1/SELENBP1/MMP14/C1orf116/CD53/CLTB/TGFBI/PSMC4/COL6A1/PLXND1/CD4/APOC1/LIPA/TGFBR2/ACSL5/COL6A2/CAV1/TAP1	0.0164936	2/47	CD52/PSMC4	0.0989618
gSig2	Inflammation	FSCN1/HSPA4/PSMD2/ITGB1/LAMC2/PLIN3/HERPUD1/LAD1/TUBA4A/RAD23B/TNFRSF1A/CYP27A1/PKP3/MFAP4/IL6ST/FBP1/FCGRT/CTSL/FUCA1/COL4A2/SERPINE1/SPARCL1/COL4A1/CD52/LTBR/MGP/PSMC5/PECAM1/PTGDS/LCP1/SELENBP1/MMP14/C1orf116/CD53/CLTB/TGFBI/PSMC4/COL6A1/PLXND1/CD4/APOC1/LIPA/TGFBR2/ACSL5/COL6A2/CAV1/TAP1	0.409918	10/47	FBP1/FCGRT/CTSL/FUCA1/PTGDS/LCP1/CD53/CD4/APOC1/LIPA	1
gSig2	Reactive stroma	FSCN1/HSPA4/PSMD2/ITGB1/LAMC2/PLIN3/HERPUD1/LAD1/TUBA4A/RAD23B/TNFRSF1A/CYP27A1/PKP3/MFAP4/IL6ST/FBP1/FCGRT/CTSL/FUCA1/COL4A2/SERPINE1/SPARCL1/COL4A1/CD52/LTBR/MGP/PSMC5/PECAM1/PTGDS/LCP1/SELENBP1/MMP14/C1orf116/CD53/CLTB/TGFBI/PSMC4/COL6A1/PLXND1/CD4/APOC1/LIPA/TGFBR2/ACSL5/COL6A2/CAV1/TAP1	0.542006	9/47	ITGB1/COL4A2/SERPINE1/COL4A1/MMP14/TGFBI/COL6A1/TGFBR2/COL6A2	1
gSig2	Angiogenesis	FSCN1/HSPA4/PSMD2/ITGB1/LAMC2/PLIN3/HERPUD1/LAD1/TUBA4A/RAD23B/TNFRSF1A/CYP27A1/PKP3/MFAP4/IL6ST/FBP1/FCGRT/CTSL/FUCA1/COL4A2/SERPINE1/SPARCL1/COL4A1/CD52/LTBR/MGP/PSMC5/PECAM1/PTGDS/LCP1/SELENBP1/MMP14/C1orf116/CD53/CLTB/TGFBI/PSMC4/COL6A1/PLXND1/CD4/APOC1/LIPA/TGFBR2/ACSL5/COL6A2/CAV1/TAP1	0.838084	8/47	HERPUD1/CYP27A1/MFAP4/SPARCL1/MGP/PECAM1/SELENBP1/PLXND1	1
gSig2	IFN-γ	FSCN1/HSPA4/PSMD2/ITGB1/LAMC2/PLIN3/HERPUD1/LAD1/TUBA4A/RAD23B/TNFRSF1A/CYP27A1/PKP3/MFAP4/IL6ST/FBP1/FCGRT/CTSL/FUCA1/COL4A2/SERPINE1/SPARCL1/COL4A1/CD52/LTBR/MGP/PSMC5/PECAM1/PTGDS/LCP1/SELENBP1/MMP14/C1orf116/CD53/CLTB/TGFBI/PSMC4/COL6A1/PLXND1/CD4/APOC1/LIPA/TGFBR2/ACSL5/COL6A2/CAV1/TAP1	1	3/47	PSMC5/ACSL5/TAP1	1
gSig2	TGF-β	FSCN1/HSPA4/PSMD2/ITGB1/LAMC2/PLIN3/HERPUD1/LAD1/TUBA4A/RAD23B/TNFRSF1A/CYP27A1/PKP3/MFAP4/IL6ST/FBP1/FCGRT/CTSL/FUCA1/COL4A2/SERPINE1/SPARCL1/COL4A1/CD52/LTBR/MGP/PSMC5/PECAM1/PTGDS/LCP1/SELENBP1/MMP14/C1orf116/CD53/CLTB/TGFBI/PSMC4/COL6A1/PLXND1/CD4/APOC1/LIPA/TGFBR2/ACSL5/COL6A2/CAV1/TAP1	1	3/47	PSMD2/RAD23B/IL6ST	1
gSig3	Differentiation	FAM83A/PLEK2/LOXL2/ZNF185/PPM1M/PSMD11/TUBB6/FAM46C/CISH/ARRB2/KCTD12/ITGA5/RHOD/STK17B/FSTL3/CCDC69/PVR/MNDA/NDNF/C7/NMI/ACTN1/PTPRC/SASH3/ARHGAP30/CPA3/RGL1/NFKB2/PROCR/RPS6KA4/RASSF5/OAS3/HNMT/SOD3/LY86/ENPP4/TRIM22/EVI2B/GMIP/ARRB1/AOC3/MPEG1/PTPN6/OAS1/HCLS1/GIMAP7/UBA7/IL6R/PPP1R13L/ARHGAP18/OLFML2B/NAPSB/GMFG/RELB/PAFAH1B2/SPRY1/THEMIS2/TAP2/ACKR3/PLEK/RFX5/LPXN/TNFSF13/TNFRSF14/TNFSF12/RA…	0.0482764	13/82	FAM83A/PLEK2/ZNF185/TUBB6/RHOD/PVR/PROCR/RPS6KA4/PPP1R13L/EPS8L1/CDH3/GJB2/S100A2	0.337935
gSig3	Reactive stroma	FAM83A/PLEK2/LOXL2/ZNF185/PPM1M/PSMD11/TUBB6/FAM46C/CISH/ARRB2/KCTD12/ITGA5/RHOD/STK17B/FSTL3/CCDC69/PVR/MNDA/NDNF/C7/NMI/ACTN1/PTPRC/SASH3/ARHGAP30/CPA3/RGL1/NFKB2/PROCR/RPS6KA4/RASSF5/OAS3/HNMT/SOD3/LY86/ENPP4/TRIM22/EVI2B/GMIP/ARRB1/AOC3/MPEG1/PTPN6/OAS1/HCLS1/GIMAP7/UBA7/IL6R/PPP1R13L/ARHGAP18/OLFML2B/NAPSB/GMFG/RELB/PAFAH1B2/SPRY1/THEMIS2/TAP2/ACKR3/PLEK/RFX5/LPXN/TNFSF13/TNFRSF14/TNFSF12/RA…	0.0859359	7/82	LOXL2/ITGA5/FSTL3/ACTN1/OLFML2B/NT5E/LIF	0.515615
gSig3	IFN-γ	FAM83A/PLEK2/LOXL2/ZNF185/PPM1M/PSMD11/TUBB6/FAM46C/CISH/ARRB2/KCTD12/ITGA5/RHOD/STK17B/FSTL3/CCDC69/PVR/MNDA/NDNF/C7/NMI/ACTN1/PTPRC/SASH3/ARHGAP30/CPA3/RGL1/NFKB2/PROCR/RPS6KA4/RASSF5/OAS3/HNMT/SOD3/LY86/ENPP4/TRIM22/EVI2B/GMIP/ARRB1/AOC3/MPEG1/PTPN6/OAS1/HCLS1/GIMAP7/UBA7/IL6R/PPP1R13L/ARHGAP18/OLFML2B/NAPSB/GMFG/RELB/PAFAH1B2/SPRY1/THEMIS2/TAP2/ACKR3/PLEK/RFX5/LPXN/TNFSF13/TNFRSF14/TNFSF12/RA…	0.391758	8/82	NMI/NFKB2/OAS3/TRIM22/OAS1/UBA7/TAP2/OAS2	1
gSig3	T cell	FAM83A/PLEK2/LOXL2/ZNF185/PPM1M/PSMD11/TUBB6/FAM46C/CISH/ARRB2/KCTD12/ITGA5/RHOD/STK17B/FSTL3/CCDC69/PVR/MNDA/NDNF/C7/NMI/ACTN1/PTPRC/SASH3/ARHGAP30/CPA3/RGL1/NFKB2/PROCR/RPS6KA4/RASSF5/OAS3/HNMT/SOD3/LY86/ENPP4/TRIM22/EVI2B/GMIP/ARRB1/AOC3/MPEG1/PTPN6/OAS1/HCLS1/GIMAP7/UBA7/IL6R/PPP1R13L/ARHGAP18/OLFML2B/NAPSB/GMFG/RELB/PAFAH1B2/SPRY1/THEMIS2/TAP2/ACKR3/PLEK/RFX5/LPXN/TNFSF13/TNFRSF14/TNFSF12/RA…	0.653819	12/82	CISH/ARHGAP30/RASSF5/GMIP/PTPN6/NAPSB/GMFG/RELB/TNFRSF14/RAMP3/CD2/NCF4	1
gSig3	Angiogenesis	FAM83A/PLEK2/LOXL2/ZNF185/PPM1M/PSMD11/TUBB6/FAM46C/CISH/ARRB2/KCTD12/ITGA5/RHOD/STK17B/FSTL3/CCDC69/PVR/MNDA/NDNF/C7/NMI/ACTN1/PTPRC/SASH3/ARHGAP30/CPA3/RGL1/NFKB2/PROCR/RPS6KA4/RASSF5/OAS3/HNMT/SOD3/LY86/ENPP4/TRIM22/EVI2B/GMIP/ARRB1/AOC3/MPEG1/PTPN6/OAS1/HCLS1/GIMAP7/UBA7/IL6R/PPP1R13L/ARHGAP18/OLFML2B/NAPSB/GMFG/RELB/PAFAH1B2/SPRY1/THEMIS2/TAP2/ACKR3/PLEK/RFX5/LPXN/TNFSF13/TNFRSF14/TNFSF12/RA…	0.877271	13/82	KCTD12/NDNF/C7/CPA3/RGL1/SOD3/ENPP4/ARRB1/AOC3/SPRY1/CLEC14A/TPSB2/PRELP	1
gSig3	Inflammation	FAM83A/PLEK2/LOXL2/ZNF185/PPM1M/PSMD11/TUBB6/FAM46C/CISH/ARRB2/KCTD12/ITGA5/RHOD/STK17B/FSTL3/CCDC69/PVR/MNDA/NDNF/C7/NMI/ACTN1/PTPRC/SASH3/ARHGAP30/CPA3/RGL1/NFKB2/PROCR/RPS6KA4/RASSF5/OAS3/HNMT/SOD3/LY86/ENPP4/TRIM22/EVI2B/GMIP/ARRB1/AOC3/MPEG1/PTPN6/OAS1/HCLS1/GIMAP7/UBA7/IL6R/PPP1R13L/ARHGAP18/OLFML2B/NAPSB/GMFG/RELB/PAFAH1B2/SPRY1/THEMIS2/TAP2/ACKR3/PLEK/RFX5/LPXN/TNFSF13/TNFRSF14/TNFSF12/RA…	1	23/82	PPM1M/FAM46C/ARRB2/STK17B/CCDC69/MNDA/PTPRC/SASH3/HNMT/LY86/EVI2B/MPEG1/HCLS1/GIMAP7/ARHGAP18/THEMIS2/PLEK/RFX5/LPXN/TNFSF13/TNFSF12/CD37/RGS1	1
gSig3	TGF-β	FAM83A/PLEK2/LOXL2/ZNF185/PPM1M/PSMD11/TUBB6/FAM46C/CISH/ARRB2/KCTD12/ITGA5/RHOD/STK17B/FSTL3/CCDC69/PVR/MNDA/NDNF/C7/NMI/ACTN1/PTPRC/SASH3/ARHGAP30/CPA3/RGL1/NFKB2/PROCR/RPS6KA4/RASSF5/OAS3/HNMT/SOD3/LY86/ENPP4/TRIM22/EVI2B/GMIP/ARRB1/AOC3/MPEG1/PTPN6/OAS1/HCLS1/GIMAP7/UBA7/IL6R/PPP1R13L/ARHGAP18/OLFML2B/NAPSB/GMFG/RELB/PAFAH1B2/SPRY1/THEMIS2/TAP2/ACKR3/PLEK/RFX5/LPXN/TNFSF13/TNFRSF14/TNFSF12/RA…	1	6/82	PSMD11/IL6R/PAFAH1B2/ACKR3/PRKAR2A/EGFR	1
gSig4	Inflammation	GNG7/CCR2/STK33/ANKRD44/HGF/CREBRF/ITGA8/CXorf21/PIK3CG/BTK/SCN7A/P2RY13/GAB3/TM6SF1/CASS4/DPEP2/SNAI3/ST3GAL6/CPED1/SYNE1/N4BP2L1/PRAM1/KLHL6/ZNF671/GPR65/TRAF3IP3/IL16/RFXAP/FGD2/NLRC4/HMCN1/CD1D/TLR7/ZMYND15/PARP15/FGD3/LAMA2/P2RY8/SNX20/LAX1/ICAM3/C10orf128/ZEB2/NFATC2/CD84/IRF4/JAM2/RIN1/NLRC3/FCN1/TMEM170B/KCNA3/LDB2/PUS10/DOCK4/CCL3L3/P2RY10/MYO9A/IKZF1/HPGDS/TFEC/HVCN1/NID2/SCIMP/IL11RA/G…	1.11e-06	57/113	CCR2/ANKRD44/CXorf21/PIK3CG/BTK/P2RY13/GAB3/TM6SF1/CASS4/DPEP2/ST3GAL6/N4BP2L1/PRAM1/KLHL6/ZNF671/GPR65/IL16/FGD2/NLRC4/CD1D/TLR7/PARP15/P2RY8/SNX20/LAX1/C10orf128/CD84/FCN1/KCNA3/CCL3L3/P2RY10/IKZF1/TFEC/HVCN1/SCIMP/MCOLN2/IQGAP2/RNF125/GGTA1P/DOCK2/CCR4/CARD8/ITGA4/GIT2/CD180/PIK3R5/TLR8/CD300C/PLCL2/ARHGAP15/DOCK10/PRKCB/NFAM1/LILRB3/FLI1/BANK1/PPP1R16B	6.64e-06
gSig4	Reactive stroma	GNG7/CCR2/STK33/ANKRD44/HGF/CREBRF/ITGA8/CXorf21/PIK3CG/BTK/SCN7A/P2RY13/GAB3/TM6SF1/CASS4/DPEP2/SNAI3/ST3GAL6/CPED1/SYNE1/N4BP2L1/PRAM1/KLHL6/ZNF671/GPR65/TRAF3IP3/IL16/RFXAP/FGD2/NLRC4/HMCN1/CD1D/TLR7/ZMYND15/PARP15/FGD3/LAMA2/P2RY8/SNX20/LAX1/ICAM3/C10orf128/ZEB2/NFATC2/CD84/IRF4/JAM2/RIN1/NLRC3/FCN1/TMEM170B/KCNA3/LDB2/PUS10/DOCK4/CCL3L3/P2RY10/MYO9A/IKZF1/HPGDS/TFEC/HVCN1/NID2/SCIMP/IL11RA/G…	0.00432324	7/113	HMCN1/LAMA2/DOCK4/NID2/DIXDC1/SLIT3/HEPH	0.0216162
gSig4	Differentiation	GNG7/CCR2/STK33/ANKRD44/HGF/CREBRF/ITGA8/CXorf21/PIK3CG/BTK/SCN7A/P2RY13/GAB3/TM6SF1/CASS4/DPEP2/SNAI3/ST3GAL6/CPED1/SYNE1/N4BP2L1/PRAM1/KLHL6/ZNF671/GPR65/TRAF3IP3/IL16/RFXAP/FGD2/NLRC4/HMCN1/CD1D/TLR7/ZMYND15/PARP15/FGD3/LAMA2/P2RY8/SNX20/LAX1/ICAM3/C10orf128/ZEB2/NFATC2/CD84/IRF4/JAM2/RIN1/NLRC3/FCN1/TMEM170B/KCNA3/LDB2/PUS10/DOCK4/CCL3L3/P2RY10/MYO9A/IKZF1/HPGDS/TFEC/HVCN1/NID2/SCIMP/IL11RA/G…	0.0151434	3/113	RIN1/HSPA2/OVOL1	0.0605736
gSig4	Angiogenesis	GNG7/CCR2/STK33/ANKRD44/HGF/CREBRF/ITGA8/CXorf21/PIK3CG/BTK/SCN7A/P2RY13/GAB3/TM6SF1/CASS4/DPEP2/SNAI3/ST3GAL6/CPED1/SYNE1/N4BP2L1/PRAM1/KLHL6/ZNF671/GPR65/TRAF3IP3/IL16/RFXAP/FGD2/NLRC4/HMCN1/CD1D/TLR7/ZMYND15/PARP15/FGD3/LAMA2/P2RY8/SNX20/LAX1/ICAM3/C10orf128/ZEB2/NFATC2/CD84/IRF4/JAM2/RIN1/NLRC3/FCN1/TMEM170B/KCNA3/LDB2/PUS10/DOCK4/CCL3L3/P2RY10/MYO9A/IKZF1/HPGDS/TFEC/HVCN1/NID2/SCIMP/IL11RA/G…	0.507671	20/113	GNG7/STK33/HGF/ITGA8/SCN7A/CPED1/SYNE1/RFXAP/ZEB2/JAM2/TMEM170B/LDB2/HPGDS/ACVR2A/TEK/SELP/FAM107A/BEND5/HLX/MEOX2	1
gSig4	TGF-β	GNG7/CCR2/STK33/ANKRD44/HGF/CREBRF/ITGA8/CXorf21/PIK3CG/BTK/SCN7A/P2RY13/GAB3/TM6SF1/CASS4/DPEP2/SNAI3/ST3GAL6/CPED1/SYNE1/N4BP2L1/PRAM1/KLHL6/ZNF671/GPR65/TRAF3IP3/IL16/RFXAP/FGD2/NLRC4/HMCN1/CD1D/TLR7/ZMYND15/PARP15/FGD3/LAMA2/P2RY8/SNX20/LAX1/ICAM3/C10orf128/ZEB2/NFATC2/CD84/IRF4/JAM2/RIN1/NLRC3/FCN1/TMEM170B/KCNA3/LDB2/PUS10/DOCK4/CCL3L3/P2RY10/MYO9A/IKZF1/HPGDS/TFEC/HVCN1/NID2/SCIMP/IL11RA/G…	0.573854	6/113	CREBRF/NFATC2/PUS10/MYO9A/RAPGEF6/TTC21B	1
gSig4	T cell	GNG7/CCR2/STK33/ANKRD44/HGF/CREBRF/ITGA8/CXorf21/PIK3CG/BTK/SCN7A/P2RY13/GAB3/TM6SF1/CASS4/DPEP2/SNAI3/ST3GAL6/CPED1/SYNE1/N4BP2L1/PRAM1/KLHL6/ZNF671/GPR65/TRAF3IP3/IL16/RFXAP/FGD2/NLRC4/HMCN1/CD1D/TLR7/ZMYND15/PARP15/FGD3/LAMA2/P2RY8/SNX20/LAX1/ICAM3/C10orf128/ZEB2/NFATC2/CD84/IRF4/JAM2/RIN1/NLRC3/FCN1/TMEM170B/KCNA3/LDB2/PUS10/DOCK4/CCL3L3/P2RY10/MYO9A/IKZF1/HPGDS/TFEC/HVCN1/NID2/SCIMP/IL11RA/G…	0.897917	20/113	SNAI3/TRAF3IP3/ZMYND15/FGD3/ICAM3/IRF4/NLRC3/IL11RA/GIMAP1/MS4A1/FAM78A/CXCR6/PARVG/CD6/CTLA4/TBC1D10C/CEACAM21/LYL1/PSTPIP1/ACAP1	1
gSig5	Inflammation	GJB3/CLEC3B/BTN2A2/CD302/CXCL5/SULT2B1/LIFR/ARHGEF6/MS4A7/DENND1C/FNIP2/CIITA/LYPD3/CERKL/SPN/CHRDL1/CD300LF/CD5/TLDC1/RCAN2/IKZF3/SDCBP2/CPXM1/BEX5/GUCY1A3/CMAHP/ITGA9/RASSF2/DLC1/DOK1/SPATA13/IGSF6/UBXN11/FRZB/AKNA/DOCK8/ITGAL/TAGAP/ARHGAP25/CACNA2D2/CSF2RB/CLEC4A/SCARF1/MXD1/CYFIP2/IRF8/NCKAP1L/VEGFC/RAI2/DAAM2/ATP8A1/MCEMP1/ARHGAP9/ENTPD1/AKAP12/FAM49A/MAOB/FGR/OSCAR/GIMAP8/TNFRSF17/SAMD9/GIM…	6.11e-05	57/125	BTN2A2/ARHGEF6/MS4A7/CERKL/SPN/CD300LF/IKZF3/CMAHP/RASSF2/DOK1/IGSF6/DOCK8/ITGAL/TAGAP/ARHGAP25/CSF2RB/CLEC4A/CYFIP2/IRF8/NCKAP1L/ATP8A1/ENTPD1/FAM49A/FGR/OSCAR/GIMAP8/TNFRSF17/GIMAP6/EVI2A/RCSD1/GPR34/LCP2/ITGAX/CD69/TLR4/CYTIP/MR1/MYO1F/LAIR1/BIN2/C1orf162/DOK2/RASSF4/TNFAIP8L2/LST1/IL10RA/SLA/HK3/CYTH4/MGAT4A/TNFRSF10C/DOK3/PLCB2/POU2AF1/MFSD7/KCNAB2/PKIB	0.000427999
gSig5	IFN-γ	GJB3/CLEC3B/BTN2A2/CD302/CXCL5/SULT2B1/LIFR/ARHGEF6/MS4A7/DENND1C/FNIP2/CIITA/LYPD3/CERKL/SPN/CHRDL1/CD300LF/CD5/TLDC1/RCAN2/IKZF3/SDCBP2/CPXM1/BEX5/GUCY1A3/CMAHP/ITGA9/RASSF2/DLC1/DOK1/SPATA13/IGSF6/UBXN11/FRZB/AKNA/DOCK8/ITGAL/TAGAP/ARHGAP25/CACNA2D2/CSF2RB/CLEC4A/SCARF1/MXD1/CYFIP2/IRF8/NCKAP1L/VEGFC/RAI2/DAAM2/ATP8A1/MCEMP1/ARHGAP9/ENTPD1/AKAP12/FAM49A/MAOB/FGR/OSCAR/GIMAP8/TNFRSF17/SAMD9/GIM…	0.0103298	2/125	EPSTI1/PSMC1	0.0619785
gSig5	T cell	GJB3/CLEC3B/BTN2A2/CD302/CXCL5/SULT2B1/LIFR/ARHGEF6/MS4A7/DENND1C/FNIP2/CIITA/LYPD3/CERKL/SPN/CHRDL1/CD300LF/CD5/TLDC1/RCAN2/IKZF3/SDCBP2/CPXM1/BEX5/GUCY1A3/CMAHP/ITGA9/RASSF2/DLC1/DOK1/SPATA13/IGSF6/UBXN11/FRZB/AKNA/DOCK8/ITGAL/TAGAP/ARHGAP25/CACNA2D2/CSF2RB/CLEC4A/SCARF1/MXD1/CYFIP2/IRF8/NCKAP1L/VEGFC/RAI2/DAAM2/ATP8A1/MCEMP1/ARHGAP9/ENTPD1/AKAP12/FAM49A/MAOB/FGR/OSCAR/GIMAP8/TNFRSF17/SAMD9/GIM…	0.0130272	11/125	DENND1C/CIITA/CD5/UBXN11/AKNA/ARHGAP9/KLRB1/CCL17/RNF166/S1PR4/MAP4K1	0.0651359
gSig5	Reactive stroma	GJB3/CLEC3B/BTN2A2/CD302/CXCL5/SULT2B1/LIFR/ARHGEF6/MS4A7/DENND1C/FNIP2/CIITA/LYPD3/CERKL/SPN/CHRDL1/CD300LF/CD5/TLDC1/RCAN2/IKZF3/SDCBP2/CPXM1/BEX5/GUCY1A3/CMAHP/ITGA9/RASSF2/DLC1/DOK1/SPATA13/IGSF6/UBXN11/FRZB/AKNA/DOCK8/ITGAL/TAGAP/ARHGAP25/CACNA2D2/CSF2RB/CLEC4A/SCARF1/MXD1/CYFIP2/IRF8/NCKAP1L/VEGFC/RAI2/DAAM2/ATP8A1/MCEMP1/ARHGAP9/ENTPD1/AKAP12/FAM49A/MAOB/FGR/OSCAR/GIMAP8/TNFRSF17/SAMD9/GIM…	0.202332	14/125	CXCL5/CPXM1/GUCY1A3/DLC1/VEGFC/DAAM2/AKAP12/ANTXR2/PLXNC1/LATS2/DYSF/PDGFB/GPC6/CLMP	0.809328
gSig5	Angiogenesis	GJB3/CLEC3B/BTN2A2/CD302/CXCL5/SULT2B1/LIFR/ARHGEF6/MS4A7/DENND1C/FNIP2/CIITA/LYPD3/CERKL/SPN/CHRDL1/CD300LF/CD5/TLDC1/RCAN2/IKZF3/SDCBP2/CPXM1/BEX5/GUCY1A3/CMAHP/ITGA9/RASSF2/DLC1/DOK1/SPATA13/IGSF6/UBXN11/FRZB/AKNA/DOCK8/ITGAL/TAGAP/ARHGAP25/CACNA2D2/CSF2RB/CLEC4A/SCARF1/MXD1/CYFIP2/IRF8/NCKAP1L/VEGFC/RAI2/DAAM2/ATP8A1/MCEMP1/ARHGAP9/ENTPD1/AKAP12/FAM49A/MAOB/FGR/OSCAR/GIMAP8/TNFRSF17/SAMD9/GIM…	0.205047	25/125	CLEC3B/CD302/LIFR/CHRDL1/RCAN2/BEX5/ITGA9/FRZB/CACNA2D2/SCARF1/RAI2/MCEMP1/MAOB/INMT/LMOD1/TNIK/CTF1/MEF2C/GAS7/CLIC5/FYN/IL3RA/PLAC9/FZD4/PTGIS	0.809328
gSig5	TGF-β	GJB3/CLEC3B/BTN2A2/CD302/CXCL5/SULT2B1/LIFR/ARHGEF6/MS4A7/DENND1C/FNIP2/CIITA/LYPD3/CERKL/SPN/CHRDL1/CD300LF/CD5/TLDC1/RCAN2/IKZF3/SDCBP2/CPXM1/BEX5/GUCY1A3/CMAHP/ITGA9/RASSF2/DLC1/DOK1/SPATA13/IGSF6/UBXN11/FRZB/AKNA/DOCK8/ITGAL/TAGAP/ARHGAP25/CACNA2D2/CSF2RB/CLEC4A/SCARF1/MXD1/CYFIP2/IRF8/NCKAP1L/VEGFC/RAI2/DAAM2/ATP8A1/MCEMP1/ARHGAP9/ENTPD1/AKAP12/FAM49A/MAOB/FGR/OSCAR/GIMAP8/TNFRSF17/SAMD9/GIM…	0.371673	6/125	FNIP2/SPATA13/ERN1/ZKSCAN8/TBCEL/IL1RAP	0.809328
gSig5	Differentiation	GJB3/CLEC3B/BTN2A2/CD302/CXCL5/SULT2B1/LIFR/ARHGEF6/MS4A7/DENND1C/FNIP2/CIITA/LYPD3/CERKL/SPN/CHRDL1/CD300LF/CD5/TLDC1/RCAN2/IKZF3/SDCBP2/CPXM1/BEX5/GUCY1A3/CMAHP/ITGA9/RASSF2/DLC1/DOK1/SPATA13/IGSF6/UBXN11/FRZB/AKNA/DOCK8/ITGAL/TAGAP/ARHGAP25/CACNA2D2/CSF2RB/CLEC4A/SCARF1/MXD1/CYFIP2/IRF8/NCKAP1L/VEGFC/RAI2/DAAM2/ATP8A1/MCEMP1/ARHGAP9/ENTPD1/AKAP12/FAM49A/MAOB/FGR/OSCAR/GIMAP8/TNFRSF17/SAMD9/GIM…	0.871269	10/125	GJB3/SULT2B1/LYPD3/TLDC1/SDCBP2/MXD1/SAMD9/DHRS1/KCNK6/CHAC1	0.871269

## Sheet: Table 8
Table S8. The cellular features across immune subtypes in TCGA
Barcode	B cell	CD4+Tcell	CD8+Tcell	Neutrophil	Macrophage	Dendritic	OS	Event	T Stage	N Stage	M Stage	Stage	New event	New event time	Gender	Age	Status	IRG cluster
TCGA-05-4249-01	0.218799	0.19696	0.0627445	0.125753	0.0490583	0.663162	1523	Alive	T2	N0_N1	M0	I_II	0	1523	MALE	60~70	0	C1
TCGA-05-4250-01	0	0.0679739	0.349545	0.16346	0.116669	0.481527	121	Dead	T3_T4	N0_N1	M0	III_IV	0	121	FEMALE	70~80	1	C3
TCGA-05-4382-01	0.192128	0.107726	0.135119	0.206515	0.267689	0.80956	607	Alive	T2	N0_N1	M0	I_II	0	607	MALE	60~70	0	C4
TCGA-05-4384-01	0	0.103854	0.135249	0.0822391	0.175212	0.353915	426	Alive	T2	N2_N3	M0	III_IV	0	426	MALE	60~70	0	C2
TCGA-05-4389-01	0.0784705	0.149743	0.208842	0.0942656	0.0396363	0.474917	1369	Alive	T1	N0_N1	M0	I_II	0	1369	MALE	70~80	0	C4
TCGA-05-4390-01	0.0203276	0.0589551	0	0.057605	0	0.22257	1126	Alive	T2	N0_N1	M0	I_II	0	1126	FEMALE	50~60	0	C2
TCGA-05-4396-01	0.0423612	0.0471703	0.0635073	0.0352871	0	0.119204	303	Dead	T3_T4	N0_N1	M0	III_IV	0	303	MALE	70~80	1	C2
TCGA-05-4397-01	0	0.0464335	0.0608671	0.101932	0.169776	0.345182	731	Dead	T2	N0_N1	M0	I_II	0	731	MALE	60~70	1	C3
TCGA-05-4398-01	0.0814796	0.164777	0.105526	0.184986	0.0861976	0.610952	1431	Alive	T3_T4	N2_N3	M0	III_IV	0	1431	FEMALE	0~50	0	C3
TCGA-05-4402-01	0.081718	0.111468	0.102388	0.112014	0.0800365	0.492291	244	Dead	T2	Un	M1	III_IV	0	244	FEMALE	50~60	1	C1
TCGA-05-4403-01	0	0.151251	0.102361	0.108127	0.136041	0.419342	578	Alive	T2	N0_N1	M0	I_II	0	578	MALE	70~80	0	C3
TCGA-05-4405-01	0.0942715	0.199098	0.0567611	0.106842	0.158154	0.441822	610	Alive	T2	N0_N1	M0	I_II	0	610	FEMALE	70~80	0	C1
TCGA-05-4415-01	0	0	0.157299	0.0842958	0	0.222918	91	Dead	T3_T4	N2_N3	M0	III_IV	0	91	MALE	50~60	1	C3
TCGA-05-4417-01	0.177717	0.205378	0.185266	0.129279	0.0048066	0.626541	455	Alive	T2	N0_N1	M0	I_II	0	455	FEMALE	50~60	0	C2
TCGA-05-4418-01	0.0889797	0.0881096	0.103282	0.103784	0	0.293878	274	Dead	T3_T4	N2_N3	M0	III_IV	0	274	MALE	60~70	1	C3
TCGA-05-4420-01	0.0171852	0.011936	0.0169283	0.0446126	0	0.0758372	912	Alive	T2	N0_N1	M0	I_II	0	912	MALE	0~50	0	C2
TCGA-05-4422-01	0.177716	0.185601	0.136045	0.0611302	0.0302931	0.393619	365	Alive	T2	N0_N1	M0	I_II	0	365	MALE	60~70	0	C4
TCGA-05-4424-01	0.167826	0.0794632	0.250413	0.135321	0.245233	0.661061	913	Alive	T3_T4	N0_N1	M0	I_II	0	913	MALE	70~80	0	C4
TCGA-05-4425-01	0.13614	0.146967	0.182281	0.142465	0.0842387	0.917028	669	Alive	T2	N0_N1	M1	III_IV	0	669	FEMALE	70~80	0	C4
TCGA-05-4426-01	0.0327964	0.113706	0.0508415	0.085051	0	0.38154	791	Alive	T2	N0_N1	M0	I_II	0	791	MALE	70~80	0	C2
TCGA-05-4427-01	0.0597939	0.0881237	0.159646	0.137042	0.0905244	0.450799	791	Alive	T2	N0_N1	M0	I_II	0	791	FEMALE	60~70	0	C1
TCGA-05-4430-01	0.118056	0.091638	0.12982	0.108429	0.0947556	0.648278	761	Alive	T2	N0_N1	M0	I_II	0	761	FEMALE	50~60	0	C1
TCGA-05-4432-01	0.13883	0.0867849	0.129013	0.0950177	0	0.425819	761	Alive	T2	N0_N1	M0	I_II	0	761	MALE	60~70	0	C2
TCGA-05-4433-01	0.0828344	0.182341	0.202581	0.169625	0.253572	0.61945	730	Alive	T2	N0_N1	M0	I_II	0	730	MALE	80~100	0	C4
TCGA-05-4434-01	0.208773	0.205172	0.204611	0.196872	0.15861	0.854917	457	Dead	T3_T4	N0_N1	M1	III_IV	0	457	FEMALE	60~70	1	C3
TCGA-05-5420-01	0.076503	0.0123169	0.351882	0.265118	0.0030081	0.746233	457	Alive	T2	N2_N3	M0	III_IV	0	457	MALE	60~70	0	C4
TCGA-05-5423-01	0.0566047	0.0213076	0.145554	0.167961	0.108381	0.420452	151	Alive	T2	N0_N1	M0	I_II	0	151	MALE	60~70	0	C1
TCGA-05-5425-01	0.0672965	0.0701845	0.257774	0.198935	0.117258	0.523856	882	Alive	T2	N0_N1	M0	I_II	0	882	MALE	60~70	0	C4
TCGA-05-5428-01	0	0	0.0106923	0.0415783	0.0129814	0.114906	670	Alive	T1	N0_N1	M0	I_II	0	670	MALE	50~60	0	C3
TCGA-05-5429-01	0	0.0782886	0.0623325	0.0148302	0.0234052	0.139985	275	Dead	T3_T4	N2_N3	M0	III_IV	0	275	MALE	60~70	1	C3
TCGA-05-5715-01	0.00266036	0.112365	0.0627652	0.082637	0.150308	0.423419	62	Alive	T2	N0_N1	M0	I_II	0	62	FEMALE	60~70	0	C1
TCGA-35-4122-01	0.016835	0	0.343071	0.150407	0.16213	0.531905	225	Alive	T1	N0_N1	M0	I_II	0	225	MALE	60~70	0	C4
TCGA-35-4123-01	0	0.118934	0.473644	0.153105	0.10701	0.536172	182	Alive	T1	N0_N1	M0	I_II	0	182	MALE	0~50	0	C3
TCGA-35-5375-01	0.0120325	0	0.0847431	0.0196097	0	0.0875271	264	Alive	T2	N2_N3	M0	III_IV	0	264	MALE	60~70	0	C3
TCGA-38-4625-01	0	0.0925207	0.208754	0.137024	0.120207	0.549383	2973	Alive	T2	N0_N1	M0	I_II	0	2973	FEMALE	60~70	0	C3
TCGA-38-4626-01	0	0.0624007	0.154557	0.288857	0.576416	0.712826	3674	Alive	T2	N0_N1	M0	Un	0	3674	FEMALE	50~60	0	C2
TCGA-38-4627-01	0	0.133856	0.136479	0.148669	0.27745	0.450315	1147	Dead	T1	N0_N1	M0	I_II	0	1147	FEMALE	60~70	1	C4
TCGA-38-4628-01	0.0329885	0.0227282	0.0476265	0.0499861	0.0529965	0.305661	1492	Dead	T2	N0_N1	M0	I_II	0	1492	FEMALE	60~70	1	C1
TCGA-38-4629-01	0.0642462	0.0421768	0.156192	0.166852	0.13916	0.662328	864	Dead	T3_T4	N0_N1	M0	I_II	0	864	MALE	60~70	1	C3
TCGA-38-4630-01	0.00480584	0.128303	0	0.0305793	0.0814151	0.148287	1073	Dead	T2	N0_N1	M0	I_II	0	1073	FEMALE	70~80	1	C3
TCGA-38-4631-01	0	0.00161819	0.0460921	0.0631976	0	0.17808	354	Dead	T2	N0_N1	M0	I_II	0	354	FEMALE	70~80	1	C3
TCGA-38-4632-01	0.0217054	0	0.278702	0.0758813	0.166613	0.475223	1357	Dead	T2	N0_N1	M1	III_IV	0	1357	MALE	0~50	1	C3
TCGA-38-6178-01	0.0876463	0.115238	0.162893	0.0808866	0.0472851	0.468059	448	Alive	T2	N2_N3	Un	III_IV	0	448	FEMALE	70~80	0	C4
TCGA-38-7271-01	0.876551	0.624418	0.465861	0.239501	0.186464	0.713678	800	Dead	T1	N0_N1	M0	I_II	0	800	FEMALE	70~80	1	C4
TCGA-38-A44F-01	0.227934	0.358292	0.0952451	0.170462	0.151163	0.445626	133	Alive	T2	N0_N1	M0	I_II	0	133	MALE	80~100	0	C4
TCGA-44-2655-01	0.0810428	0.110893	0.0643836	0.068382	0	0.270133	1324	Alive	T1	N0_N1	M0	I_II	0	1324	FEMALE	60~70	0	C2
TCGA-44-2656-01	0.169534	0.0958364	0.492907	0.211094	0.193286	0.726604	1429	Alive	T2	N0_N1	M0	I_II	0	1429	MALE	50~60	0	C4
TCGA-44-2657-01	0.638126	0.256918	0.395205	0.117537	0.0551481	0.820014	1351	Alive	T2	Un	M0	I_II	0	1351	FEMALE	70~80	0	C4
TCGA-44-2659-01	0.169321	0.153303	0.232261	0.0463927	0	0.498264	1367	Alive	T1	N0_N1	M0	I_II	0	1367	FEMALE	60~70	0	C1
TCGA-44-2661-01	0.381111	0.0603781	0.38904	0.137112	0.114585	0.969746	1159	Alive	T1	N0_N1	M0	I_II	0	1159	FEMALE	60~70	0	C4
TCGA-44-2662-01	0.109859	0.101673	0.139412	0.331666	0.328762	0.686777	1280	Alive	T2	N0_N1	M0	I_II	0	1280	MALE	60~70	0	C3
TCGA-44-2665-01	0	0.149598	0.0973063	0.167841	0.115326	0.664571	1301	Alive	T2	N0_N1	M0	I_II	0	1301	FEMALE	50~60	0	C4
TCGA-44-2666-01	0	0.0814665	0.13402	0.022872	0	0.308356	97	Dead	T2	N0_N1	M0	I_II	0	97	MALE	0~50	1	C1
TCGA-44-2668-01	0	0.258419	0.228704	0.500762	0	0.920199	761	Dead	T2	N0_N1	M0	I_II	0	761	MALE	50~60	1	C3
TCGA-44-3396-01	0.144599	0.0994819	0.208407	0.384829	0.0593202	0.645418	1130	Alive	T2	N2_N3	M0	III_IV	0	1130	FEMALE	70~80	0	C4
TCGA-44-3398-01	0.0256799	0	0.381646	0.170129	0.0454357	0.652999	1163	Alive	T1	N0_N1	M0	I_II	0	1163	FEMALE	70~80	0	C4
TCGA-44-3918-01	0.172925	0.0681648	0.491964	0.181164	0.0814352	0.807917	1036	Alive	T1	N0_N1	M0	I_II	0	1036	FEMALE	60~70	0	C4
TCGA-44-3919-01	0.22953	0.232503	0.174266	0.13539	0.0804881	0.726993	1026	Dead	T1	N0_N1	M0	I_II	0	1026	FEMALE	70~80	1	C1
TCGA-44-4112-01	0	0.0229612	0.173405	0.0960398	0.0302058	0.32034	808	Dead	T2	N0_N1	M0	I_II	0	808	FEMALE	60~70	1	C1
TCGA-44-5643-01	0.0548813	0.16137	0.162273	0.0593815	0	0.312987	1013	Alive	T2	N2_N3	M0	III_IV	0	1013	MALE	50~60	0	C3
TCGA-44-5644-01	0.000841518	0.0672422	0.0136506	0.00129968	0	0.0880518	863	Alive	T2	N0_N1	Un	I_II	0	863	FEMALE	50~60	0	C3
TCGA-44-5645-01	0.375878	0.400055	0.182584	0.140745	0	0.863618	852	Alive	T1	Un	Un	I_II	0	852	FEMALE	60~70	0	C4
TCGA-44-6145-01	0.201587	0.187638	0.439594	0.240683	0.129755	0.596109	595	Alive	T1	N0_N1	M0	I_II	0	595	FEMALE	60~70	0	C4
TCGA-44-6146-01	0.00244165	0.122614	0.156277	0.0730999	0.121355	0.113391	728	Alive	T3_T4	N0_N1	M0	I_II	0	728	MALE	60~70	0	C3
TCGA-44-6147-01	0.211257	0.213432	0.233975	0.125013	0.103369	0.428698	845	Alive	T1	Un	M0	I_II	0	845	FEMALE	60~70	0	C4
TCGA-44-6148-01	0.10752	0.133471	0.217991	0.0852801	0.150609	0.414837	704	Alive	T1	N0_N1	M0	I_II	0	704	MALE	60~70	0	C4
TCGA-44-6774-01	0	0.147891	0.100016	0.147642	0.199197	0.391148	658	Alive	T1	N2_N3	M0	III_IV	0	658	FEMALE	50~60	0	C3
TCGA-44-6775-01	0.107456	0.19299	0.101425	0.27142	0.212043	0.918635	705	Alive	T2	N0_N1	Un	I_II	0	705	FEMALE	70~80	0	C4
TCGA-44-6776-01	0.00413948	0.00861702	0.0998612	0	0	0.117407	2616	Alive	T1	N0_N1	Un	I_II	0	2616	FEMALE	60~70	0	C2
TCGA-44-6777-01	0.252479	0.198882	0.162437	0.252857	0.4025	1.16977	987	Dead	T2	Un	Un	I_II	0	987	FEMALE	80~100	1	C4
TCGA-44-6778-01	0.38942	0.296396	0.54361	0.301918	0.349897	1.23773	1864	Alive	T1	N0_N1	Un	I_II	0	1864	MALE	50~60	0	C4
TCGA-44-6779-01	0.00649711	0.0923255	0.544207	0.272491	0.140777	0.607206	500	Dead	T2	N0_N1	Un	I_II	0	500	FEMALE	50~60	1	C3
TCGA-44-7659-01	0.0650811	0.0821889	0.0900724	0.0734622	0	0.236134	691	Alive	T1	N0_N1	Un	I_II	0	691	MALE	70~80	0	C2
TCGA-44-7660-01	0.0827982	0.0808805	0.0424754	0.0237243	0	0.229771	592	Alive	T2	N0_N1	Un	I_II	0	592	MALE	70~80	0	C3
TCGA-44-7661-01	0.0471782	0.309302	0.125577	0.216766	0.102798	0.914674	557	Dead	T2	N0_N1	M0	I_II	0	557	FEMALE	60~70	1	C3
TCGA-44-7662-01	0	0.168908	0.121438	0.156537	0.0815282	0.401936	218	Alive	T2	N0_N1	Un	I_II	0	218	MALE	60~70	0	C3
TCGA-44-7667-01	0.0102166	0.0268219	0	0.0151849	0	0.130669	1097	Alive	T3_T4	N0_N1	Un	I_II	0	1097	FEMALE	0~50	0	C3
TCGA-44-7669-01	0.0827991	0.095076	0.204401	0.135818	0.152539	0.455598	574	Dead	T1	N0_N1	Un	I_II	0	574	MALE	50~60	1	C4
TCGA-44-7670-01	0.0631885	0.0579703	0.0930711	0.0725376	0	0.355018	882	Alive	T1	N0_N1	M0	I_II	0	882	FEMALE	0~50	0	C3
TCGA-44-7671-01	0	0	0.0550492	0	0.00366373	0.209847	889	Alive	T2	N0_N1	M0	I_II	0	889	MALE	60~70	0	C2
TCGA-44-7672-01	0.301464	0.305785	0.120373	0.162337	0.0478423	0.697216	719	Alive	T1	N0_N1	M0	I_II	0	719	FEMALE	50~60	0	C4
TCGA-44-8117-01	0	0.0954168	0.113858	0.0227796	0.00171714	0.326055	385	Alive	T2	N0_N1	M0	I_II	0	385	FEMALE	50~60	0	C2
TCGA-44-8119-01	0	0.111362	0.158188	0.106588	0.0540831	0.328931	285	Alive	T3_T4	N0_N1	M0	I_II	0	285	MALE	70~80	0	C3
TCGA-44-8120-01	0.0758313	0.0716867	0.242384	0.0929864	0.0812106	0.389848	260	Alive	T2	N0_N1	M0	I_II	0	260	MALE	50~60	0	C1
TCGA-44-A479-01	0.299217	0.303808	0.406479	0.217796	0.128041	0.644981	486	Alive	T2	N0_N1	Un	I_II	0	486	FEMALE	70~80	0	C4
TCGA-44-A47A-01	0.0875548	0.296893	0.0249788	0.0999222	0	0.656213	466	Alive	T2	N0_N1	Un	I_II	0	466	FEMALE	70~80	0	C4
TCGA-44-A47B-01	0.0461302	0.165047	0.0913727	0.0856683	0.113845	0.303769	287	Alive	T2	N0_N1	M0	I_II	0	287	MALE	70~80	0	C2
TCGA-44-A47G-01	0.28405	0.279544	0.329847	0.185602	0.199214	0.735253	351	Alive	T1	N0_N1	M0	I_II	0	351	FEMALE	70~80	0	C4
TCGA-44-A4SS-01	0.109679	0.281857	0.206409	0.18675	0.19671	0.617342	415	Alive	T1	N0_N1	M0	I_II	0	415	MALE	70~80	0	C3
TCGA-44-A4SU-01	0.162608	0.228496	0	0.0368637	0	0.247194	409	Dead	T1	N0_N1	Un	I_II	0	409	FEMALE	60~70	1	C1
TCGA-49-4486-01	0	0	0	0	0	0	2318	Dead	T1	N0_N1	M0	I_II	0	2318	MALE	70~80	1	C2
TCGA-49-4487-01	0.290765	0.258218	0.241818	0.166449	0	0.517197	855	Dead	T1	N0_N1	M0	I_II	0	855	FEMALE	70~80	1	C4
TCGA-49-4488-01	0.0411573	0.119744	0.0732368	0.0555523	0	0.344291	869	Dead	T1	N0_N1	Un	I_II	0	869	FEMALE	70~80	1	C1
TCGA-49-4490-01	0.0229692	0.124174	0.068785	0.0312992	0	0.276531	385	Dead	T3_T4	N2_N3	M0	III_IV	0	385	FEMALE	0~50	1	C1
TCGA-49-4494-01	0	0.0503509	0.0190653	0.0420185	0	0.204643	1081	Dead	T3_T4	N2_N3	M0	III_IV	0	1081	MALE	70~80	1	C1
TCGA-49-4501-01	0.12161	0.148955	0.125165	0.0614474	0	0.341202	1421	Dead	T2	N0_N1	M0	I_II	0	1421	FEMALE	60~70	1	C1
TCGA-49-4505-01	0.0838333	0.084199	0.146533	0.117448	0.00478266	0.475693	428	Dead	T2	N0_N1	M0	I_II	0	428	FEMALE	60~70	1	C1
TCGA-49-4506-01	0.0125824	0	0.130799	0.00229021	0	0.0353869	999	Dead	T2	N0_N1	M0	I_II	0	999	FEMALE	60~70	1	C3
TCGA-49-4507-01	0.0838729	0.00683188	0.432092	0.0404374	0	0.299338	268	Dead	T3_T4	N0_N1	M0	III_IV	0	268	FEMALE	70~80	1	C3
TCGA-49-4510-01	0.013527	0	0.0366855	0	0	0.106934	896	Dead	T2	N0_N1	M0	I_II	0	896	FEMALE	50~60	1	C2
TCGA-49-4512-01	0.0471567	0.111563	0	0.0536083	0	0.356573	905	Dead	T2	N2_N3	Un	III_IV	0	905	FEMALE	60~70	1	C4
TCGA-49-4514-01	0.0683351	0.119763	0.0372329	0.00225877	0	0.102352	1700	Alive	T1	N0_N1	M0	I_II	0	1700	FEMALE	70~80	0	C2
TCGA-49-6742-01	0	0.0392548	0.0941644	0.0223819	0	0.142748	488	Dead	T2	N0_N1	M0	I_II	0	488	MALE	70~80	1	C3
TCGA-49-6743-01	0.0518911	0.0773959	0.183711	0.197045	0.0940323	0.421075	1621	Alive	T1	N2_N3	Un	III_IV	0	1621	FEMALE	80~100	0	C3
TCGA-49-6744-01	0.339432	0.177291	0.347262	0.146905	0.111406	0.961382	1683	Alive	T2	N0_N1	Un	I_II	0	1683	FEMALE	60~70	0	C4
TCGA-49-6745-01	0.00729684	0.191953	0.241042	0.202187	0.131349	0.589953	522	Alive	T2	N2_N3	M0	III_IV	0	522	MALE	80~100	0	C4
TCGA-49-6761-01	0.0256179	0.118908	0.167994	0.0794937	0	0.38206	354	Alive	T1	N2_N3	Un	III_IV	0	354	FEMALE	60~70	0	C3
TCGA-49-6767-01	0.0633395	0.181177	0.117833	0.0634807	0	0.494342	677	Alive	T3_T4	N0_N1	Un	I_II	0	677	FEMALE	0~50	0	C3
TCGA-49-AAQV-01	0.123687	0.268879	0.00404678	0.0366364	0	0.282346	677	Dead	T1	N0_N1	Un	I_II	NA	NA	FEMALE	60~70	1	C1
TCGA-49-AAR0-01	0.182739	0.207044	0.0269621	0.0357046	0.0351247	0.485031	4765	Alive	T1	N0_N1	Un	I_II	0	4765	MALE	50~60	0	C4
TCGA-49-AAR2-01	0.0860754	0.103353	0.070741	0.00283161	0	0.110679	2224	Alive	T2	N0_N1	Un	I_II	0	2224	MALE	60~70	0	C1
TCGA-49-AAR3-01	0.0333506	0.313373	0.133248	0.241342	0.000867912	0.63404	1893	Alive	T2	N0_N1	Un	I_II	NA	NA	MALE	60~70	0	C3
TCGA-49-AAR4-01	0.197694	0.313992	0.58929	0.129333	0.00147722	0.502453	879	Dead	T2	N2_N3	Un	III_IV	0	879	MALE	50~60	1	C3
TCGA-49-AAR9-01	0	0.115287	0.0824251	0.0234055	0.0559127	0.250103	260	Dead	T3_T4	N0_N1	Un	I_II	0	260	MALE	60~70	1	C3
TCGA-49-AARE-01	0.0376701	0.106874	0	0.0204332	0	0.196448	1229	Dead	T1	N0_N1	Un	I_II	NA	NA	FEMALE	50~60	1	C3
TCGA-49-AARN-01	0.155733	0.198631	0	0.0585733	0	0.285371	1135	Dead	T1	N0_N1	Un	I_II	0	1135	FEMALE	50~60	1	C2
TCGA-49-AARO-01	0.15201	0.357522	0.00103895	0.156673	0.0327286	0.699753	3759	Alive	T1	N0_N1	Un	I_II	NA	NA	FEMALE	0~50	0	C4
TCGA-49-AARQ-01	0.0895969	0.0839792	0.060742	0.0145045	0	0.178163	6732	Alive	T2	N0_N1	Un	I_II	0	6732	FEMALE	0~50	0	C1
TCGA-49-AARR-01	0.118695	0.212298	0.0859345	0.168171	0.0969878	0.31571	4992	Alive	T1	N0_N1	Un	I_II	NA	NA	MALE	60~70	0	C4
TCGA-4B-A93V-01	0.0341258	0	0.0861108	0.0253572	0	0.0771451	300	Dead	T1	N0_N1	M0	I_II	NA	NA	FEMALE	50~60	1	C3
TCGA-50-5044-01	0	0.151475	0.0828413	0.0247146	0.0517416	0.37055	624	Dead	T3_T4	N0_N1	M0	III_IV	0	624	FEMALE	70~80	1	C3
TCGA-50-5045-01	0.23928	0.232452	0.146095	0.187344	0.129176	0.541101	2174	Dead	T2	N0_N1	M0	Un	0	2174	FEMALE	50~60	1	C4
TCGA-50-5049-01	0.28972	0.287756	0.442324	0.252972	0.329339	0.797419	3094	Alive	T2	N0_N1	M0	I_II	0	3094	MALE	70~80	0	C4
TCGA-50-5051-01	0.044258	0.049333	0	0	0	0.0493925	478	Dead	T2	N2_N3	M0	III_IV	0	478	FEMALE	0~50	1	C2
TCGA-50-5055-01	0.918828	0.594373	0.171777	0.161377	0	0.794236	1830	Dead	T1	N0_N1	M0	I_II	0	1830	FEMALE	70~80	1	C4
TCGA-50-5066-01	0.0464673	0	0.313394	0.100259	0.0798747	0.3223	1442	Alive	T2	N0_N1	M0	I_II	0	1442	MALE	70~80	0	C4
TCGA-50-5068-01	0.110959	0.0131997	0.291151	0.152984	0.0772954	0.322402	1499	Dead	T2	N0_N1	Un	I_II	0	1499	FEMALE	50~60	1	C4
TCGA-50-5072-01	0	0.0631276	0.125231	0.0646276	0.0236855	0.292996	250	Dead	T2	N2_N3	M0	III_IV	0	250	MALE	70~80	1	C3
TCGA-50-5930-01	0.175238	0.0849519	0.193872	0.0643944	0.0698063	0.384745	282	Dead	T2	N2_N3	M0	III_IV	0	282	MALE	0~50	1	C3
TCGA-50-5931-01	0.0644598	0.0145565	0.149644	0.00590943	0.00926053	0.235419	434	Dead	T2	N0_N1	M0	I_II	0	434	FEMALE	70~80	1	C3
TCGA-50-5932-01	0.0190464	0.0457374	0.0439398	0.0225382	0	0.198287	1235	Dead	T2	N0_N1	M0	I_II	0	1235	MALE	70~80	1	C2
TCGA-50-5933-01	0	0.190246	0.189137	0.210961	0.230054	0.88373	2393	Dead	T3_T4	N2_N3	M0	III_IV	0	2393	MALE	70~80	1	C3
TCGA-50-5935-01	0.173625	0.132124	0.14571	0.0319745	0	0.594701	653	Dead	T1	N0_N1	M0	I_II	0	653	FEMALE	80~100	1	C1
TCGA-50-5936-01	0	0.0954294	0.0755412	0.0765424	0	0.575092	257	Dead	T2	N2_N3	M0	III_IV	0	257	MALE	50~60	1	C3
TCGA-50-5939-01	0.213085	0.231672	0.0152781	0.175523	0.0618845	0.600875	460	Dead	T2	N0_N1	M0	I_II	0	460	MALE	80~100	1	C3
TCGA-50-5941-01	0.512265	0.261279	0.289882	0.176582	0.0443174	1.14311	1474	Alive	T2	N2_N3	M0	III_IV	0	1474	FEMALE	50~60	0	C4
TCGA-50-5942-01	0.0620647	0.118199	0.163106	0.0200236	0	0.310876	1847	Alive	T1	N0_N1	M0	I_II	0	1847	FEMALE	60~70	0	C1
TCGA-50-5944-01	0.025371	0.0491263	0.154046	0.0563932	0.0745469	0.414046	1750	Alive	T1	N0_N1	M0	I_II	0	1750	FEMALE	60~70	0	C1
TCGA-50-5946-01	0.037488	0.0818126	0.0201515	0.00574348	0.00254377	0.135469	1617	Alive	T1	N0_N1	Un	I_II	0	1617	MALE	60~70	0	C1
TCGA-50-6590-01	0.20736	0.361344	0.0263313	0.1765	0.00181947	0.730924	1288	Dead	T2	N0_N1	M0	I_II	0	1288	FEMALE	70~80	1	C3
TCGA-50-6591-01	0	0.0923084	0	0.026637	0	0.0918558	119	Dead	T2	N0_N1	M1	III_IV	0	119	FEMALE	60~70	1	C3
TCGA-50-6592-01	0	0.114104	0.407799	0.236425	0.0123129	0.657513	777	Dead	T2	N0_N1	M0	I_II	0	777	FEMALE	70~80	1	C3
TCGA-50-6593-01	0.129421	0.108385	0.0896528	0.108587	0.111894	0.676768	336	Dead	T1	N2_N3	M0	III_IV	0	336	FEMALE	0~50	1	C4
TCGA-50-6594-01	0	0.0337294	0.187633	0.0300428	0	0.393697	370	Dead	T3_T4	N2_N3	M0	III_IV	0	370	FEMALE	70~80	1	C3
TCGA-50-6595-01	0	0.170888	0.0839895	0.205056	0	0.578998	189	Dead	T2	N2_N3	M0	III_IV	0	189	FEMALE	70~80	1	C3
TCGA-50-6597-01	0.171726	0.240927	0.0704704	0	0	0.291627	1268	Dead	T2	N0_N1	M0	I_II	0	1268	FEMALE	70~80	1	C1
TCGA-50-7109-01	0.084206	0.0914399	0.167486	0.0662803	0.00950345	0.253565	308	Dead	T1	N0_N1	M0	I_II	0	308	MALE	60~70	1	C2
TCGA-50-8457-01	0.313303	0.288946	0.216092	0.134526	0.0670575	0.464193	1125	Alive	T1	N0_N1	M0	I_II	0	1125	FEMALE	60~70	0	C4
TCGA-50-8459-01	0.153687	0.311022	0.0810136	0.226831	0.333726	0.668903	1119	Alive	T3_T4	N0_N1	M0	I_II	0	1119	MALE	60~70	0	C3
TCGA-50-8460-01	0.149211	0.212388	0.123868	0.0341165	0	0.425428	829	Alive	T1	N0_N1	M0	I_II	0	829	MALE	70~80	0	C2
TCGA-53-7624-01	0.0499338	0.158893	0.00834175	0.120417	0	0.298724	1043	Dead	T2	N0_N1	M1	III_IV	0	1043	FEMALE	0~50	1	C3
TCGA-53-7626-01	0.378521	0.207388	0.419535	0.267592	0.197268	0.855139	929	Dead	T1	N0_N1	M0	I_II	0	929	FEMALE	70~80	1	C4
TCGA-53-7813-01	0.0863715	0.00531701	0.163537	0.0231988	0	0.0686021	424	Alive	T3_T4	N0_N1	M0	III_IV	0	424	FEMALE	50~60	0	C2
TCGA-53-A4EZ-01	0.0798346	0.0809538	0	0.0212826	0	0.0928927	1071	Alive	T2	N0_N1	Un	I_II	0	1071	MALE	60~70	0	C3
TCGA-55-1592-01	0.0406134	0.0762904	0.119048	0.116821	0.224084	0.418818	701	Dead	T2	N0_N1	M0	I_II	0	701	MALE	60~70	1	C4
TCGA-55-1594-01	0.103316	0.0876943	0.103507	0.0593737	0.0311821	0.335505	1178	Alive	T2	N2_N3	M0	III_IV	0	1178	MALE	60~70	0	C3
TCGA-55-1596-01	0	0.000588376	0.124265	0.0887556	0	0.199969	2065	Alive	T2	N0_N1	M0	I_II	0	2065	MALE	50~60	0	C3
TCGA-55-5899-01	0.0413218	0.0624369	0.152773	0.0625497	0.0524763	0.343137	930	Alive	T1	N0_N1	M0	Un	0	930	MALE	50~60	0	C3
TCGA-55-6543-01	0.0216941	0.073583	0.0721004	0.132061	0.0392502	0.536094	435	Alive	T1	N0_N1	Un	I_II	0	435	FEMALE	60~70	0	C1
TCGA-55-6642-01	0.302965	0.0519233	0.266968	0.112441	0	0.416343	2449	Alive	T2	N0_N1	Un	I_II	0	2449	MALE	60~70	0	C2
TCGA-55-6712-01	0.142171	0.238006	0.308972	0.165143	0	0.715968	171	Dead	T2	N0_N1	Un	I_II	0	171	MALE	70~80	1	C4
TCGA-55-6968-01	0.154268	0.148882	0.181906	0.168058	0.00149659	0.605434	1293	Dead	T1	N0_N1	M1	III_IV	0	1293	MALE	60~70	1	C4
TCGA-55-6970-01	0.0632009	0.137858	0.1443	0.103089	0.103553	0.430302	464	Dead	T2	N2_N3	Un	III_IV	0	464	FEMALE	60~70	1	C3
TCGA-55-6971-01	0.355402	0.348909	0.296023	0.272534	0.0783924	0.824087	1400	Alive	T2	N0_N1	Un	I_II	0	1400	FEMALE	50~60	0	C4
TCGA-55-6972-01	0	0	0	0	0	0	1632	Dead	T2	N0_N1	M0	I_II	0	1632	MALE	70~80	1	C2
TCGA-55-6975-01	0.0099364	0.105765	0.116057	0.0489296	0	0.336401	118	Dead	T2	N0_N1	M0	I_II	0	118	MALE	60~70	1	C3
TCGA-55-6978-01	0	0.283625	0.501098	0.380401	0.109394	0.885274	176	Dead	T2	N0_N1	Un	I_II	0	176	MALE	80~100	1	C3
TCGA-55-6979-01	0.139923	0.363496	0.166093	0.29998	0.24774	0.853406	237	Dead	T2	N0_N1	M0	I_II	0	237	FEMALE	50~60	1	C4
TCGA-55-6980-01	0.28576	0.20951	0.125409	0.0954075	0	0.864008	2109	Alive	T1	N0_N1	M0	I_II	0	2109	MALE	50~60	0	C4
TCGA-55-6981-01	0.109353	0.0802673	0.107939	0.024411	0	0.428934	1379	Dead	T1	N2_N3	M0	III_IV	0	1379	FEMALE	50~60	1	C1
TCGA-55-6982-01	0.134647	0.101278	0.055086	0.103771	0.0382925	0.665008	995	Dead	T2	N0_N1	M0	I_II	0	995	FEMALE	70~80	1	C4
TCGA-55-6983-01	0.335051	0.259288	0.142841	0.107079	0.0184889	0.4151	2823	Alive	T2	N0_N1	M0	I_II	0	2823	MALE	80~100	0	C2
TCGA-55-6984-01	0.019214	0.175188	0.0187186	0.0724351	0	0.141702	760	Dead	T2	N0_N1	M0	I_II	0	760	FEMALE	70~80	1	C3
TCGA-55-6985-01	0.123329	0.148371	0.214254	0.16645	0	0.539148	1233	Alive	T2	N0_N1	Un	I_II	0	1233	FEMALE	50~60	0	C1
TCGA-55-6986-01	0.0898537	0.110632	0.0343636	0.0360174	0.00521666	0.325365	3261	Alive	T2	N0_N1	M0	I_II	0	3261	FEMALE	70~80	0	C2
TCGA-55-6987-01	0.326653	0.154277	0.571295	0.228381	0.0493155	0.76107	2137	Alive	T1	N0_N1	M0	I_II	0	2137	MALE	70~80	0	C4
TCGA-55-7227-01	0.0545278	0.227674	0.143084	0.144505	0.0594882	0.588979	952	Dead	T3_T4	N0_N1	Un	III_IV	0	952	MALE	70~80	1	C4
TCGA-55-7281-01	0.11195	0.229051	0.0212279	0.146985	0.168646	0.503484	872	Alive	T1	N0_N1	M0	I_II	0	872	FEMALE	70~80	0	C2
TCGA-55-7283-01	0.0347838	0.0795218	0.194928	0.0607803	0.00847441	0.356917	609	Alive	T3_T4	N2_N3	Un	III_IV	0	609	FEMALE	70~80	0	C1
TCGA-55-7284-01	0.082601	0.176415	0.204305	0.14404	0.27118	0.508257	243	Dead	T3_T4	N0_N1	Un	I_II	0	243	MALE	70~80	1	C3
TCGA-55-7570-01	0.0710766	0.0155215	0.123141	0.000383617	0	0.0829498	824	Alive	T1	N0_N1	Un	I_II	0	824	MALE	60~70	0	C3
TCGA-55-7573-01	0.439934	0.250921	0.176533	0.0759413	0	0.833627	487	Alive	T1	N0_N1	Un	I_II	0	487	FEMALE	70~80	0	C2
TCGA-55-7574-01	0.364084	0.437505	0.281284	0.175291	0.170918	0.445446	995	Dead	T2	N0_N1	M0	I_II	0	995	FEMALE	60~70	1	C2
TCGA-55-7576-01	0.138094	0.136472	0.118954	0.0785783	0.0321491	0.534661	670	Alive	T2	N0_N1	M0	I_II	0	670	MALE	50~60	0	C1
TCGA-55-7724-01	0.0555796	0.0268669	0.442031	0.17471	0.234801	0.62233	705	Alive	T2	N0_N1	Un	I_II	0	705	FEMALE	70~80	0	C4
TCGA-55-7725-01	0.0813024	0.0750169	0.283163	0.104812	0	0.380267	442	Alive	T1	N0_N1	Un	I_II	0	442	FEMALE	60~70	0	C4
TCGA-55-7726-01	0	0.102611	0.241526	0.141022	0.0113737	0.600263	652	Alive	T1	N0_N1	Un	I_II	0	652	FEMALE	70~80	0	C3
TCGA-55-7727-01	0.194232	0.0623776	0.327975	0.0880658	0.0332176	0.453152	119	Alive	T1	N2_N3	Un	III_IV	0	119	MALE	70~80	0	C1
TCGA-55-7728-01	0.0894529	0.41356	0	0.209685	0.277784	0.947011	704	Alive	T2	N0_N1	Un	I_II	0	704	FEMALE	60~70	0	C4
TCGA-55-7815-01	0	0.0518304	0.435368	0.152091	0.11328	0.489904	773	Alive	T2	N0_N1	Un	I_II	0	773	MALE	70~80	0	C1
TCGA-55-7903-01	0.00751642	0.0911538	0.153859	0.0848627	0	0.232246	567	Alive	T1	N0_N1	Un	I_II	0	567	MALE	60~70	0	C1
TCGA-55-7907-01	0.0309599	0.122118	0.274668	0.0992581	0.111632	0.461164	343	Dead	T2	N0_N1	Un	I_II	0	343	MALE	70~80	1	C3
TCGA-55-7910-01	0.0403431	0	0.106411	0.0922402	0	0.117425	1040	Alive	T2	N0_N1	M0	I_II	0	1040	FEMALE	50~60	0	C2
TCGA-55-7911-01	0.019013	0.188334	0.263632	0.176666	0	0.433783	537	Alive	T1	N0_N1	Un	I_II	0	537	FEMALE	70~80	0	C2
TCGA-55-7913-01	0.00841202	0.0431776	0.0237813	0.0597496	0	0.155047	561	Dead	T1	N0_N1	Un	I_II	0	561	FEMALE	60~70	1	C3
TCGA-55-7914-01	0.138405	0.17862	0.145567	0.035797	0.0142508	0.410153	187	Dead	T1	N0_N1	Un	I_II	0	187	FEMALE	70~80	1	C1
TCGA-55-7994-01	0.183345	0.157385	0.364317	0.188722	0.0373839	0.905583	603	Alive	T3_T4	N0_N1	Un	I_II	0	603	MALE	80~100	0	C4
TCGA-55-7995-01	0.192903	0.30045	0.368037	0.244116	0.0549831	0.901846	889	Alive	T1	N0_N1	M0	I_II	0	889	FEMALE	70~80	0	C4
TCGA-55-8085-01	0.188258	0.0767122	0.164969	0.0654423	0	0.497162	904	Alive	T1	N0_N1	M0	I_II	0	904	MALE	60~70	0	C4
TCGA-55-8087-01	0.0569396	0.185872	0.0420506	0.0525351	0.00547099	0.455896	462	Alive	T2	N0_N1	Un	I_II	0	462	FEMALE	50~60	0	C1
TCGA-55-8089-01	0.118389	0.197889	0.768661	0.340337	0.284729	0.901473	702	Dead	T1	N0_N1	M0	I_II	0	702	MALE	50~60	1	C4
TCGA-55-8090-01	0.0238069	0.188409	0	0.0821242	0.0476229	0.391258	598	Dead	T1	N0_N1	M0	I_II	0	598	MALE	80~100	1	C3
TCGA-55-8091-01	0.227693	0.0956769	0.175983	0.15303	0.0384702	0.84532	600	Alive	T2	N0_N1	Un	I_II	0	600	MALE	70~80	0	C4
TCGA-55-8092-01	0.311161	0.206951	0.279683	0.15257	0	0.424916	154	Dead	T3_T4	N0_N1	Un	I_II	0	154	MALE	70~80	1	C4
TCGA-55-8094-01	0	0	0	0	0	4.0277e-05	541	Alive	T2	N0_N1	M1	III_IV	0	541	MALE	50~60	0	C3
TCGA-55-8096-01	0.111821	0.172685	0.0818351	0.135929	0.0979675	0.630688	719	Dead	T2	N0_N1	Un	I_II	0	719	FEMALE	60~70	1	C4
TCGA-55-8097-01	0.0501469	0.235296	0.0952268	0.041849	0.0305414	0.377655	476	Alive	T1	N0_N1	Un	I_II	0	476	FEMALE	60~70	0	C2
TCGA-55-8203-01	0.230791	0.216305	0.0634063	0.0756155	0	0.295733	547	Alive	T1	N0_N1	M0	I_II	0	547	FEMALE	60~70	0	C2
TCGA-55-8204-01	0.0425264	0.134148	0.152619	0.180686	0.0145997	0.386355	515	Alive	T2	N0_N1	Un	I_II	0	515	FEMALE	80~100	0	C3
TCGA-55-8205-01	0.159057	0.260568	0.359646	0.351212	0.252814	1.24955	599	Alive	T2	N0_N1	M0	I_II	0	599	FEMALE	70~80	0	C4
TCGA-55-8206-01	0.208316	0.296746	0.108295	0.285629	0.16321	0.892512	888	Alive	T1	N0_N1	M0	I_II	0	888	MALE	50~60	0	C4
TCGA-55-8207-01	0	0.0929541	0.199478	0.116864	0.13242	0.464506	977	Alive	T2	N0_N1	Un	I_II	0	977	MALE	70~80	0	C1
TCGA-55-8208-01	0.277696	0.339473	0.218204	0.32065	0.24825	0.908231	674	Alive	T1	N0_N1	M0	I_II	0	674	FEMALE	70~80	0	C4
TCGA-55-8299-01	0.0282919	0.214225	0.445488	0.242443	0	0.693898	469	Dead	T1	N0_N1	Un	I_II	0	469	FEMALE	60~70	1	C4
TCGA-55-8301-01	0.304512	0.273119	0.196105	0.166771	0	0.704555	534	Alive	T2	N0_N1	Un	I_II	0	534	MALE	50~60	0	C4
TCGA-55-8302-01	0.0404047	0.113316	0.0820741	0.101978	0.0216765	0.408775	478	Alive	T2	N0_N1	Un	I_II	0	478	MALE	50~60	0	C3
TCGA-55-8505-01	0	0.0970587	0	0.0795785	0.0266878	0.22222	440	Alive	T1	N2_N3	Un	III_IV	0	440	MALE	60~70	0	C3
TCGA-55-8507-01	0.0428419	0.0892256	0	0.0934136	0	0.276304	418	Alive	T1	N0_N1	Un	I_II	0	418	MALE	50~60	0	C2
TCGA-55-8508-01	0.273998	0.0461482	0.0667073	0.0854663	0	0.219136	617	Alive	T2	N0_N1	Un	I_II	0	617	FEMALE	60~70	0	C4
TCGA-55-8510-01	0.108027	0.260963	0.109965	0.139686	0.145806	0.613899	539	Alive	T2	N0_N1	Un	I_II	0	539	FEMALE	50~60	0	C4
TCGA-55-8511-01	0.245718	0.287086	0.0980993	0.13181	0.0635561	0.432318	552	Alive	T2	N0_N1	Un	I_II	0	552	FEMALE	70~80	0	C3
TCGA-55-8512-01	0	0.0773391	0.0514208	0.103499	0	0.19505	607	Dead	T1	N0_N1	M1	III_IV	0	607	MALE	0~50	1	C2
TCGA-55-8513-01	0.129304	0.268396	0.0321489	0.202056	0.52381	0.611775	791	Alive	T3_T4	N0_N1	Un	I_II	0	791	FEMALE	70~80	0	C4
TCGA-55-8514-01	0.0687267	0.107232	0	0.0287201	0	0.336697	520	Alive	T2	N0_N1	Un	I_II	0	520	FEMALE	70~80	0	C1
TCGA-55-8614-01	0.00372989	0.149402	0.0752106	0.19223	0	0.252742	536	Alive	T2	N0_N1	Un	I_II	0	536	MALE	70~80	0	C3
TCGA-55-8615-01	0	0.0582829	0	0.00293284	0	0.0926204	446	Alive	T3_T4	N2_N3	Un	III_IV	0	446	MALE	60~70	0	C2
TCGA-55-8616-01	0.0855339	0.162162	0.0622882	0.0206632	0.0432232	0.15168	48	Alive	T2	N0_N1	M0	I_II	0	48	FEMALE	50~60	0	C1
TCGA-55-8619-01	0.232109	0.359739	0.172199	0.181567	0.218998	0.610483	416	Alive	T3_T4	N0_N1	Un	I_II	0	416	FEMALE	70~80	0	C4
TCGA-55-8620-01	0.145673	0.156711	0.0629381	0.0512034	0	0.269163	375	Dead	T1	N0_N1	M1	III_IV	0	375	MALE	60~70	1	C4
TCGA-55-8621-01	0.142949	0.231209	0.260801	0.225818	0.230356	0.741683	515	Alive	T1	N0_N1	Un	I_II	0	515	FEMALE	70~80	0	C4
TCGA-55-A48X-01	0.483278	0.509139	0	0.141328	0.0518724	0.436981	689	Alive	T1	N0_N1	M0	I_II	0	689	FEMALE	60~70	0	C4
TCGA-55-A48Y-01	0	0.0776453	0.0395223	0.0122344	0	0.352973	630	Alive	T2	N0_N1	M0	I_II	0	630	MALE	60~70	0	C2
TCGA-55-A48Z-01	0.282644	0.157996	0.0436404	0.0194375	0	0.672025	651	Alive	T1	N2_N3	Un	III_IV	0	651	FEMALE	60~70	0	C4
TCGA-55-A491-01	0.142005	0.228848	0.134912	0.0076381	0.0666791	0.564692	626	Alive	T1	N0_N1	Un	I_II	0	626	FEMALE	80~100	0	C4
TCGA-55-A492-01	0	0.0325685	0.0117398	0	0	0.0236071	596	Alive	T1	N0_N1	Un	I_II	0	596	FEMALE	70~80	0	C2
TCGA-55-A494-01	0.0298495	0.069088	0.0355342	0	0	0.0310816	481	Alive	T2	N0_N1	Un	I_II	0	481	FEMALE	60~70	0	C3
TCGA-55-A4DF-01	0.0887986	0.234945	0.190503	0.201392	0.00423892	0.624665	440	Dead	T1	N0_N1	Un	I_II	0	440	MALE	80~100	1	C4
TCGA-55-A4DG-01	0.272735	0.199803	0.200882	0.0364195	0.098787	0.457142	608	Alive	T1	N0_N1	Un	I_II	0	608	MALE	70~80	0	C1
TCGA-55-A57B-01	0.0469158	0.195621	0.159897	0.140453	0.0699893	0.498537	546	Alive	T1	N0_N1	M0	I_II	0	546	FEMALE	80~100	0	C1
TCGA-62-8394-01	0.154617	0.131206	0.0440265	0.0349486	0	0.531725	139	Dead	T3_T4	N2_N3	M0	III_IV	0	139	FEMALE	60~70	1	C3
TCGA-62-8395-01	0.0875966	0.109909	0.100209	0.0574273	0.0306404	0.330385	1216	Alive	T3_T4	N0_N1	M0	I_II	NA	NA	FEMALE	80~100	0	C1
TCGA-62-8397-01	0.161366	0	0.102175	0	0	0.387953	1289	Alive	T3_T4	N0_N1	M0	I_II	0	1289	FEMALE	70~80	0	C2
TCGA-62-8398-01	0.0396616	0.1273	0.0856523	0.10252	0.00347687	0.293668	444	Dead	T2	N2_N3	M0	III_IV	0	444	MALE	50~60	1	C3
TCGA-62-8399-01	0	0.0415903	0.139119	0.173286	0.0199617	0.224898	2696	Alive	T2	N2_N3	M0	III_IV	0	2696	MALE	60~70	0	C3
TCGA-62-8402-01	0.0853471	0.232853	0.141875	0.197164	0	0.441478	1498	Dead	T2	N2_N3	M0	III_IV	NA	NA	FEMALE	70~80	1	C4
TCGA-62-A46O-01	0.0294589	0.0104964	0.0507173	0.00654344	0	0.0758424	1454	Dead	T2	N0_N1	M0	I_II	NA	NA	FEMALE	60~70	1	C3
TCGA-62-A46P-01	0.0166562	0.0349125	0	0.00529499	0	0	594	Dead	T2	N0_N1	M0	I_II	NA	NA	MALE	60~70	1	C2
TCGA-62-A46R-01	0.0321819	0.128232	0.207769	0.116301	0	0.476309	1725	Dead	T2	N0_N1	M0	I_II	0	1725	FEMALE	50~60	1	C2
TCGA-62-A46S-01	0.0189777	0.11963	0.0740373	0.0470148	0.0111706	0.285503	1653	Dead	T2	N0_N1	M0	I_II	NA	NA	MALE	70~80	1	C2
TCGA-62-A46V-01	0.0144737	0.0706672	0	0.0290253	0	0.320405	2199	Alive	T2	N0_N1	M0	I_II	0	2199	FEMALE	70~80	0	C1
TCGA-62-A46Y-01	0.0820572	0.157708	0.0944616	0.12129	0.0888138	0.393978	414	Dead	T2	N2_N3	M0	III_IV	NA	NA	FEMALE	70~80	1	C2
TCGA-62-A470-01	0.0345953	0.0359581	0.0236414	0.0156492	0.0666896	0.199852	1194	Dead	T2	N0_N1	M0	I_II	NA	NA	MALE	80~100	1	C1
TCGA-62-A471-01	0	0.0402307	0.0869146	0.0224129	0	0.0583942	1246	Alive	T2	N0_N1	M0	I_II	0	1246	MALE	60~70	0	C3
TCGA-62-A472-01	0.0600333	0.119452	0.179071	0.0872661	0.018307	0.398582	910	Alive	T3_T4	N0_N1	M0	I_II	NA	NA	MALE	70~80	0	C2
TCGA-64-1676-01	0.0318502	0	0.115859	0.0951924	0.111037	0.363353	1728	Alive	T1	N0_N1	M0	I_II	0	1728	MALE	50~60	0	C4
TCGA-64-1677-01	0.115856	0.0270489	0.0717336	0.0243327	0	0.0814479	628	Dead	T2	N2_N3	M0	III_IV	0	628	FEMALE	70~80	1	C3
TCGA-64-1678-01	0	0	0	0	0	0	1189	Alive	T2	N0_N1	M0	Un	0	1189	FEMALE	70~80	0	C2
TCGA-64-1679-01	0.0112261	0.134837	0.0896579	0.162163	0.132378	0.591685	2488	Alive	T1	N2_N3	M0	III_IV	0	2488	FEMALE	50~60	0	C3
TCGA-64-1680-01	0.174581	0	0.0257997	0	0	0.247981	1126	Alive	T2	N2_N3	M1	III_IV	0	1126	MALE	60~70	0	C2
TCGA-64-1681-01	0.0293648	0.148033	0.084097	0.0787333	0	0.456959	1167	Dead	T1	N0_N1	M0	I_II	0	1167	FEMALE	60~70	1	C1
TCGA-64-5774-01	0.050257	0.0767767	0.0191334	0.00688633	0	0.0890741	2676	Alive	T2	N0_N1	M0	I_II	0	2676	MALE	60~70	0	C2
TCGA-64-5775-01	0	0.0815397	0.0854093	0.0463067	0.0650018	0.367314	62	Dead	T3_T4	N0_N1	M0	III_IV	0	62	MALE	70~80	1	C3
TCGA-64-5778-01	0.35358	0.0713072	0.342004	0.0737713	0	0.530038	1305	Alive	T2	N0_N1	M0	I_II	0	1305	MALE	60~70	0	C4
TCGA-64-5779-01	0.239946	0.159482	0.207953	0.0962395	0	0.235479	864	Alive	T2	N2_N3	M0	III_IV	0	864	MALE	60~70	0	C4
TCGA-64-5781-01	0.02499	0.0474823	0.398718	0.0918938	0	0.227942	1559	Alive	T2	N0_N1	M0	I_II	0	1559	FEMALE	50~60	0	C3
TCGA-64-5815-01	0	0.189709	0.0525087	0.144927	0.0924378	0.70575	866	Alive	T2	N0_N1	M0	I_II	0	866	MALE	70~80	0	C3
TCGA-67-3770-01	0.0698713	0	0.191341	0.0118089	0.11387	0.450969	610	Alive	T1	N0_N1	M0	I_II	0	610	FEMALE	70~80	0	C1
TCGA-67-3771-01	0.0963709	0.0801158	0.220913	0.121289	0.131695	0.498129	610	Alive	T1	N0_N1	M0	I_II	0	610	FEMALE	70~80	0	C4
TCGA-67-3772-01	0.0743045	0.0166817	0.164964	0.0764252	0.0443648	0.340787	573	Alive	T2	N0_N1	M0	I_II	0	573	FEMALE	80~100	0	C4
TCGA-67-3773-01	0.151662	0	0.165854	0.04332	0.0259389	0.461515	427	Alive	T2	N0_N1	M0	I_II	0	427	FEMALE	80~100	0	C1
TCGA-67-3774-01	0.117569	0.126167	0.188191	0.0939845	0.0350197	0.467536	385	Alive	T2	N0_N1	M0	I_II	0	385	FEMALE	70~80	0	C2
TCGA-67-4679-01	0.0259814	0.144524	0.158247	0.0952513	0.0496738	0.449601	448	Alive	T3_T4	N0_N1	M0	Un	0	448	MALE	60~70	0	C1
TCGA-67-6215-01	0	0.101417	0.0398001	0.0505716	0.0675244	0.349424	174	Alive	T2	N0_N1	M0	I_II	0	174	FEMALE	50~60	0	C2
TCGA-67-6216-01	0.13088	0.148906	0.0485982	0.0953355	0.0154904	0.452477	141	Alive	T1	N0_N1	M0	I_II	0	141	FEMALE	50~60	0	C2
TCGA-67-6217-01	0.156775	0.157863	0.205522	0.0876372	0.0130791	0.421986	422	Alive	T2	N0_N1	M0	I_II	0	422	FEMALE	70~80	0	C2
TCGA-69-7760-01	0	0	0.0333965	0	0	0.0741984	202	Alive	T3_T4	N0_N1	M0	I_II	0	202	MALE	70~80	0	C1
TCGA-69-7761-01	0.325065	0.367128	0.282136	0.227762	0.0486779	0.942847	186	Alive	T2	N0_N1	Un	I_II	0	186	MALE	80~100	0	C4
TCGA-69-7763-01	0.0132546	0.0831405	0.0865031	0.095205	0.0350804	0.257195	690	Alive	T1	N0_N1	M0	I_II	0	690	MALE	60~70	0	C2
TCGA-69-7764-01	0.0420868	0.0710727	0.201208	0.025348	0	0.197709	414	Alive	T1	N0_N1	M0	I_II	0	414	MALE	70~80	0	C1
TCGA-69-7765-01	0.0757327	0.094912	0.225368	0.103316	0.0263215	0.495719	165	Alive	T3_T4	N0_N1	Un	Un	0	165	MALE	50~60	0	C1
TCGA-69-7973-01	0.0756184	0.0981201	0.0747413	0.0298556	0.052382	0.173812	230	Alive	T2	N0_N1	M0	I_II	0	230	FEMALE	0~50	0	C2
TCGA-69-7974-01	0.108795	0.145962	0.153615	0.225534	0.260824	0.629417	184	Alive	T2	N2_N3	Un	III_IV	0	184	FEMALE	50~60	0	C1
TCGA-69-7978-01	0.330354	0.274076	0.451455	0.251389	0.162426	1.26047	134	Alive	T2	N0_N1	Un	I_II	0	134	MALE	50~60	0	C4
TCGA-69-7979-01	0	0.0722787	0.0328156	0.0359879	0.0413525	0.212317	408	Alive	T2	N0_N1	Un	I_II	0	408	FEMALE	70~80	0	C4
TCGA-69-7980-01	0.0336357	0.205846	0.156501	0.157127	0.103538	0.401745	411	Alive	T1	N0_N1	M0	I_II	0	411	FEMALE	70~80	0	C4
TCGA-69-8253-01	0.0270011	0.0402017	0.0624691	0.0497491	0	0.228207	426	Alive	T1	N0_N1	Un	I_II	0	426	FEMALE	50~60	0	C2
TCGA-69-8254-01	0.133859	0.146694	0.184418	0.111124	0.0578262	0.407685	409	Alive	T2	N0_N1	Un	Un	0	409	MALE	80~100	0	C4
TCGA-69-8255-01	0.115183	0.0427746	0.363461	0.0680826	0	0.196691	129	Alive	T1	N0_N1	M0	I_II	0	129	MALE	70~80	0	C4
TCGA-69-8453-01	0.195302	0.2179	0.190486	0.215447	0.231309	1.03269	813	Alive	T3_T4	N0_N1	Un	I_II	0	813	MALE	70~80	0	C4
TCGA-69-A59K-01	0.179166	0.0945705	0.15733	0.118898	0.112915	0.328687	591	Alive	T3_T4	N0_N1	M0	I_II	0	591	FEMALE	60~70	0	C4
TCGA-71-6725-01	0.0529294	0.048092	0.129012	0.0244096	0	0.362335	256	Alive	T2	N0_N1	M0	I_II	0	256	FEMALE	0~50	0	C1
TCGA-71-8520-01	0	0.156572	0.0656807	0.0586458	0.104434	0.423219	210	Dead	T2	N0_N1	M0	I_II	0	210	FEMALE	60~70	1	C1
TCGA-73-4658-01	0.104832	0.146233	0.239684	0.179329	0.269147	0.612007	1600	Dead	T2	N0_N1	M0	I_II	0	1600	FEMALE	80~100	1	C4
TCGA-73-4659-01	0.00616757	0.0551909	0.0346024	0.0912572	0.221717	0.282728	711	Dead	T2	N2_N3	M0	III_IV	0	711	MALE	60~70	1	C2
TCGA-73-4662-01	0.181744	0.198582	0.180655	0.110392	0.0292183	0.505776	2515	Alive	T1	N0_N1	M0	I_II	0	2515	FEMALE	60~70	0	C1
TCGA-73-4666-01	0.0127414	0.0770088	0.432846	0.185122	0.107946	0.593941	800	Alive	T1	N0_N1	M1	III_IV	0	800	FEMALE	50~60	0	C3
TCGA-73-4668-01	0	0.0121901	0.16346	0.0565866	0.0580978	0.262397	467	Alive	T2	N0_N1	M0	I_II	0	467	FEMALE	60~70	0	C3
TCGA-73-4670-01	0	0	0.0252284	0.0307004	0	0.116636	131	Alive	T2	N0_N1	M1	III_IV	0	131	FEMALE	60~70	0	C3
TCGA-73-4675-01	0.0140461	0.0830694	0.0195285	0.0444448	0.0175693	0.289504	922	Dead	T3_T4	N0_N1	M0	III_IV	0	922	MALE	50~60	1	C2
TCGA-73-4676-01	0	0.00241078	0.140986	0.0464696	0.0954015	0.308375	281	Dead	T2	N0_N1	M0	I_II	0	281	MALE	0~50	1	C3
TCGA-73-4677-01	0.0329725	0.0204118	0.109183	0.0335452	0.016355	0.221137	38	Dead	T2	N0_N1	M0	Un	0	38	MALE	70~80	1	C2
TCGA-73-7498-01	0.054563	0.220731	0.0545338	0.0346289	0.00905764	0.323185	1189	Alive	T1	N0_N1	M0	I_II	0	1189	FEMALE	50~60	0	C2
TCGA-73-7499-01	0.112674	0.114866	0.28414	0.0993338	0	0.397859	1531	Dead	T2	N0_N1	M0	I_II	0	1531	FEMALE	80~100	1	C4
TCGA-73-A9RS-01	0.0322777	0.0129562	0.0483006	0	0	0.145635	340	Dead	T3_T4	N0_N1	M0	I_II	NA	NA	MALE	0~50	1	C3
TCGA-75-5125-01	0.101451	0.138209	0.329547	0.18539	0.131117	0.711312	2027	Dead	T2	N0_N1	M0	I_II	0	2027	MALE	0~50	1	C4
TCGA-75-5146-01	0.147188	0.120291	0.132219	0.027639	0.0472952	0.302827	2368	Alive	T2	N0_N1	M0	I_II	0	2368	MALE	0~50	0	C2
TCGA-75-5147-01	0.0793558	0.118382	0.103201	0.143975	0	0.401666	1333	Alive	T2	N0_N1	M0	I_II	0	1333	FEMALE	0~50	0	C4
TCGA-75-6206-01	0	0.0239207	0.0991742	0.07391	0.0793585	0.425108	2590	Alive	T2	N0_N1	M0	I_II	0	2590	MALE	0~50	0	C2
TCGA-75-6212-01	0.180923	0.134484	0.13847	0.0540067	0.0626515	0.563105	1516	Dead	T2	N0_N1	M0	I_II	0	1516	FEMALE	0~50	1	C4
TCGA-75-6214-01	0	0.070809	0.137028	0.0333384	0	0.325718	1115	Dead	T2	N2_N3	M0	III_IV	0	1115	FEMALE	0~50	1	C3
TCGA-75-7025-01	0.255744	0.191799	0.145053	0.0550004	0.0669763	0.554024	3305	Alive	T2	N0_N1	M0	I_II	0	3305	MALE	0~50	0	C4
TCGA-75-7027-01	0.0320838	0.0413161	0.126833	0.0425215	0.0560912	0.252401	3059	Alive	T2	N0_N1	M0	I_II	0	3059	MALE	0~50	0	C3
TCGA-78-7143-01	0.0871579	0.198419	0.1052	0.120906	0.0244357	0.515594	4961	Dead	T2	N0_N1	M0	I_II	0	4961	FEMALE	60~70	1	C1
TCGA-78-7145-01	0.0152893	0.0641783	0.0593215	0.077507	0.0628847	0.396291	826	Dead	T3_T4	N0_N1	M1	III_IV	0	826	FEMALE	50~60	1	C1
TCGA-78-7146-01	0	0.0402256	0.151277	0.0843663	0	0.390754	173	Dead	T2	N2_N3	M0	III_IV	0	173	FEMALE	70~80	1	C3
TCGA-78-7147-01	0.0801955	0.0840484	0.110028	0.0469892	0	0.321731	586	Dead	T2	N0_N1	M0	I_II	0	586	FEMALE	60~70	1	C1
TCGA-78-7148-01	0.0256969	0.0480861	0.130728	0.0366735	0	0.235144	626	Dead	T2	N0_N1	M0	I_II	0	626	MALE	70~80	1	C2
TCGA-78-7149-01	0	0.00510123	0.0735636	0	0	0.0500638	3940	Alive	T3_T4	N0_N1	M0	III_IV	0	3940	MALE	70~80	0	C2
TCGA-78-7150-01	0	0.0272964	0.150296	0.0609041	0	0.290053	666	Dead	T2	N0_N1	M0	I_II	0	666	MALE	50~60	1	C3
TCGA-78-7152-01	0.114044	0.147513	0.0708076	0.0520484	0	0.248551	1215	Dead	T2	N0_N1	M0	I_II	0	1215	MALE	60~70	1	C2
TCGA-78-7153-01	0.0667671	0.0163625	0.0750184	0	0	0.163641	3635	Alive	T2	N0_N1	M0	I_II	0	3635	FEMALE	60~70	0	C2
TCGA-78-7154-01	0.0259235	0.0143132	0.183133	0.0277336	0	0.21384	593	Dead	T3_T4	N2_N3	M0	III_IV	0	593	MALE	70~80	1	C3
TCGA-78-7155-01	0	0.0607512	0.0806834	0.012922	0	0.111931	1171	Dead	T2	N0_N1	M0	I_II	0	1171	MALE	60~70	1	C3
TCGA-78-7156-01	0	0.0149923	0.0790899	0	0	0.0320334	976	Dead	T3_T4	N0_N1	M1	III_IV	0	976	MALE	60~70	1	C2
TCGA-78-7158-01	0	0.0807793	0.0808787	0.0107228	0	0.218956	179	Dead	T3_T4	N2_N3	M0	III_IV	0	179	FEMALE	50~60	1	C1
TCGA-78-7159-01	0.106532	0.0813648	0.0487345	0.0645617	0	0.128086	1974	Alive	T1	Un	M0	I_II	0	1974	FEMALE	60~70	0	C2
TCGA-78-7160-01	0.134411	0.154869	0.393429	0.158533	0.210232	0.673228	697	Dead	T3_T4	N2_N3	M1	III_IV	0	697	MALE	60~70	1	C4
TCGA-78-7161-01	0	0.08354	0	0.00478177	0	0	291	Dead	T3_T4	N0_N1	M0	I_II	0	291	FEMALE	60~70	1	C2
TCGA-78-7162-01	0.0688305	0.11385	0.245609	0.0472887	0.0176824	0.309216	3169	Dead	T1	N0_N1	M0	I_II	0	3169	MALE	70~80	1	C2
TCGA-78-7163-01	0.109504	0	0.107319	0	0	0.192158	7248	Alive	T2	N0_N1	M0	I_II	0	7248	MALE	60~70	0	C4
TCGA-78-7166-01	0	0.0347086	0	0	0	0	258	Dead	T2	N0_N1	M0	I_II	0	258	MALE	80~100	1	C3
TCGA-78-7167-01	0	0	0.106552	0	0	0.107527	2681	Dead	T2	N0_N1	M1	III_IV	0	2681	MALE	70~80	1	C2
TCGA-78-7220-01	0	0.047056	0.116201	0.0423834	0.00215207	0.177569	807	Dead	T2	N2_N3	M0	III_IV	0	807	FEMALE	50~60	1	C3
TCGA-78-7535-01	0.0450777	0.173963	0	0.0798755	0.129471	0.272644	949	Dead	T2	N0_N1	M0	I_II	0	949	MALE	0~50	1	C1
TCGA-78-7536-01	0.0589103	0.101555	0.0356334	0.0869696	0.0532292	0.28869	244	Dead	T2	N2_N3	M0	III_IV	0	244	MALE	60~70	1	C3
TCGA-78-7537-01	0.0225	0.103426	0.00351769	0	0	0.177165	1622	Dead	T2	N0_N1	M0	I_II	0	1622	MALE	70~80	1	C2
TCGA-78-7539-01	0.251862	0.256209	0.202049	0.0646451	0	0.74074	791	Alive	T2	N0_N1	M0	I_II	0	791	FEMALE	70~80	0	C1
TCGA-78-7540-01	0.0167613	0.140569	0.0317074	0.0494607	0.112691	0.27694	1197	Dead	T2	N0_N1	M0	I_II	0	1197	FEMALE	60~70	1	C3
TCGA-78-7542-01	0	0.135868	0.0218678	0.123931	0	0.271609	321	Dead	T2	N0_N1	M0	I_II	0	321	MALE	50~60	1	C3
TCGA-78-7633-01	0	0	0.0670157	0	0	0.0706328	1528	Dead	T2	N0_N1	M0	I_II	0	1528	MALE	60~70	1	C2
TCGA-78-8640-01	0.0732367	0.0379358	0.112913	0.0705807	0	0.270184	7062	Alive	T1	N0_N1	M0	I_II	0	7062	MALE	50~60	0	C3
TCGA-78-8648-01	0.198752	0.256313	0.340398	0.219251	0.412184	0.954111	1209	Dead	T3_T4	N0_N1	M0	I_II	NA	NA	FEMALE	50~60	1	C4
TCGA-78-8655-01	0.156505	0.178522	0.0403173	0.109585	0.0318126	0.488837	2360	Alive	T1	N0_N1	M0	I_II	0	2360	FEMALE	70~80	0	C1
TCGA-78-8660-01	0.132502	0.279657	0.149523	0.0937436	0.0915463	0.422169	321	Dead	T2	N0_N1	M0	I_II	NA	NA	MALE	60~70	1	C4
TCGA-78-8662-01	0.010245	0.0526483	0.00390699	0	0	0.0506796	3361	Dead	T2	N0_N1	M0	I_II	NA	NA	FEMALE	50~60	1	C3
TCGA-80-5608-01	0.000290621	0.0439925	0.0871386	0.0176651	0	0.129481	2832	Alive	T1	N0_N1	M0	I_II	0	2832	FEMALE	0~50	0	C2
TCGA-80-5611-01	0.0653223	0.184582	0.0437454	0.1966	0.124089	0.769083	2595	Alive	T2	N0_N1	M0	I_II	0	2595	MALE	0~50	0	C4
TCGA-83-5908-01	0.0351884	0.219397	0.55928	0.380443	0	0.580928	824	Alive	T1	N0_N1	M0	I_II	0	824	FEMALE	50~60	0	C3
TCGA-86-6562-01	0.0723294	0.113938	0.107468	0.0691575	0.115329	0.46077	376	Dead	T2	N0_N1	M0	I_II	0	376	MALE	50~60	1	C1
TCGA-86-6851-01	0.346317	0.347638	0.459556	0.240345	0.0497813	0.845448	179	Alive	T1	N0_N1	M0	I_II	0	179	FEMALE	70~80	0	C4
TCGA-86-7701-01	0.240343	0.167242	0.453434	0.133813	0.0193197	0.436435	947	Alive	T2	N0_N1	M1	III_IV	0	947	MALE	60~70	0	C2
TCGA-86-7711-01	0	0.018519	0.162098	0.313579	0.0644617	0.398218	1046	Dead	T2	N0_N1	M0	I_II	0	1046	MALE	70~80	1	C3
TCGA-86-7713-01	0.00828652	0.062381	0.0475005	0.0293989	0	0.179554	1157	Alive	T2	N0_N1	M0	I_II	0	1157	MALE	70~80	0	C2
TCGA-86-7714-01	0.161455	0.0878155	0.105412	0.0816127	0.00278561	0.617951	625	Dead	T1	N2_N3	M0	III_IV	0	625	FEMALE	60~70	1	C2
TCGA-86-7953-01	0.139454	0.236498	0.107681	0.224814	0.160097	0.590989	997	Alive	T1	N0_N1	M0	I_II	0	997	FEMALE	60~70	0	C4
TCGA-86-7954-01	0.114067	0.386673	0	0.261595	0.136701	0.716399	605	Alive	T2	N0_N1	M0	I_II	0	605	FEMALE	60~70	0	C4
TCGA-86-7955-01	0	0	0.0503693	0	0	0.028517	1072	Alive	T2	N0_N1	M0	I_II	0	1072	MALE	60~70	0	C3
TCGA-86-8054-01	0.00500518	0.0045136	0.0606708	0.0148098	0	0.125612	1148	Alive	T2	N0_N1	M0	I_II	0	1148	MALE	60~70	0	C2
TCGA-86-8055-01	0.130425	0.119258	0.167992	0.167466	0.0761367	0.758868	124	Dead	T2	N0_N1	M0	I_II	0	124	MALE	70~80	1	C3
TCGA-86-8056-01	0.130235	0.170221	0.201216	0.165072	0.160516	0.627245	139	Alive	T3_T4	N0_N1	M0	III_IV	0	139	FEMALE	60~70	0	C1
TCGA-86-8073-01	0.0727301	0.126038	0.110752	0.0893985	0.219459	0.434039	740	Alive	T2	N0_N1	M0	I_II	0	740	MALE	50~60	0	C1
TCGA-86-8075-01	0.0315098	0.121594	0.0831432	0.290696	0.101458	0.610643	694	Dead	T2	N0_N1	M0	I_II	0	694	FEMALE	60~70	1	C3
TCGA-86-8076-01	0.310029	0.19134	0.179824	0.152709	0	0.537047	993	Alive	T1	N0_N1	M0	I_II	0	993	MALE	0~50	0	C4
TCGA-86-8278-01	0.108453	0.142644	0.0540228	0.135867	0.0318991	0.451916	944	Alive	T2	N0_N1	M0	I_II	0	944	FEMALE	60~70	0	C2
TCGA-86-8279-01	0.0896136	0.0863634	0	0.0296487	0	0.356167	949	Alive	T2	N0_N1	M0	I_II	0	949	MALE	0~50	0	C1
TCGA-86-8280-01	0.16938	0.307545	0.153221	0.129861	0.0480218	0.636994	701	Alive	T2	N0_N1	M0	I_II	0	701	FEMALE	50~60	0	C4
TCGA-86-8358-01	0.105795	0.117777	0.120887	0.0536965	0.0422847	0.304691	653	Alive	T2	N0_N1	M0	I_II	0	653	MALE	0~50	0	C3
TCGA-86-8359-01	0.0338992	0.149955	0.270284	0.202541	0	0.189695	444	Dead	T3_T4	N2_N3	M0	III_IV	0	444	MALE	50~60	1	C2
TCGA-86-8585-01	0.0688381	0.262487	0.094939	0.0974203	0.0902856	0.427695	353	Alive	T2	N0_N1	M0	I_II	0	353	MALE	50~60	0	C4
TCGA-86-8668-01	0.148589	0.261766	0.126671	0.113018	0.0744321	0.494735	423	Alive	T1	N0_N1	M0	I_II	0	423	FEMALE	60~70	0	C4
TCGA-86-8669-01	0.128472	0.143774	0.0805341	0.0473544	0.0414408	0.363343	938	Alive	T1	N0_N1	M0	I_II	0	938	MALE	60~70	0	C1
TCGA-86-8671-01	0.718744	0.763239	0.245477	0.240505	0.112622	1.21904	839	Alive	T2	N0_N1	M0	I_II	0	839	FEMALE	70~80	0	C4
TCGA-86-8673-01	0	0.111807	0	0.088067	0	0.207785	862	Alive	T2	N0_N1	M0	I_II	0	862	MALE	60~70	0	C3
TCGA-86-8674-01	0	0	0	0.0209052	0	0	806	Alive	T2	N0_N1	M0	I_II	0	806	MALE	50~60	0	C2
TCGA-86-A456-01	0.0371062	0.0935253	0.128833	0.171884	0.105722	0.499366	896	Alive	T1	N0_N1	M0	I_II	0	896	FEMALE	70~80	0	C1
TCGA-86-A4D0-01	0.0411424	0.00253548	0.0901071	0.00623993	0	0.0936211	116	Dead	T2	N0_N1	M0	I_II	0	116	MALE	0~50	1	C3
TCGA-86-A4JF-01	0.0737381	0.123487	0.164516	0.0602193	0	0.642393	737	Dead	T3_T4	N0_N1	M0	I_II	0	737	MALE	50~60	1	C4
TCGA-86-A4P7-01	0.206082	0.300815	0.133685	0.121914	0.189957	0.495919	415	Alive	T2	N0_N1	M0	I_II	0	415	FEMALE	60~70	0	C4
TCGA-86-A4P8-01	0.069718	0.413401	0.421651	0.283775	0.463847	0.750724	805	Alive	T1	N2_N3	Un	III_IV	0	805	FEMALE	50~60	0	C4
TCGA-91-6828-01	0.113724	0.215716	0.206565	0.202262	0.302921	0.532841	323	Alive	T1	N0_N1	M0	I_II	0	323	MALE	70~80	0	C4
TCGA-91-6829-01	0	0.0664236	0.160179	0.116336	0.257997	0.365247	1258	Dead	T2	N0_N1	Un	I_II	0	1258	MALE	70~80	1	C3
TCGA-91-6830-01	0.0379324	0.118727	0.329284	0.1644	0.170545	0.531422	60	Alive	T1	N0_N1	Un	I_II	0	60	FEMALE	60~70	0	C4
TCGA-91-6831-01	0.0926928	0.0792783	0.0741587	0.115683	0.0124328	0.406016	310	Alive	T2	N0_N1	Un	I_II	0	310	MALE	60~70	0	C3
TCGA-91-6835-01	0.512337	0.595763	0.48652	0.269753	0.314355	1.18578	79	Alive	T1	N0_N1	M0	I_II	0	79	FEMALE	80~100	0	C4
TCGA-91-6836-01	0.0466145	0.052569	0.0955107	0.0921852	0	0.203123	417	Alive	T2	N0_N1	Un	I_II	0	417	FEMALE	50~60	0	C3
TCGA-91-6840-01	0.107652	0.181323	0.0979205	0.0886855	0	0.286563	372	Alive	T1	N0_N1	M0	I_II	0	372	FEMALE	50~60	0	C3
TCGA-91-6847-01	0	0.0347043	0.0815552	0	0	0.146956	842	Alive	T2	N0_N1	Un	I_II	0	842	FEMALE	60~70	0	C3
TCGA-91-6848-01	0.0712353	0.18931	0.30072	0.290901	0.0958825	0.868639	224	Alive	T2	N2_N3	Un	III_IV	0	224	MALE	50~60	0	C3
TCGA-91-6849-01	0.103191	0.0196664	0.168631	0.108875	0	0.523582	35	Alive	T2	N2_N3	Un	III_IV	0	35	FEMALE	70~80	0	C2
TCGA-91-7771-01	0.118874	0.205987	0.290025	0.134135	0.167334	0.50421	492	Alive	T3_T4	N0_N1	Un	I_II	0	492	MALE	60~70	0	C2
TCGA-91-8496-01	0.0119559	0	0.139145	0.0980776	0.0723493	0.34845	505	Alive	T2	Un	Un	I_II	0	505	FEMALE	60~70	0	C2
TCGA-91-8497-01	0.481758	0.393801	0.0428938	0.0947483	0.0612288	0.601725	434	Dead	T1	N0_N1	Un	I_II	0	434	FEMALE	70~80	1	C2
TCGA-91-8499-01	0.0719643	0.0162853	0.0993135	0.0420864	0.0013863	0.269003	36	Alive	T1	N0_N1	Un	I_II	0	36	FEMALE	70~80	0	C4
TCGA-91-A4BC-01	0.222307	0.155052	0.803719	0.147314	0.0277925	0.44069	44	Alive	T2	N0_N1	Un	I_II	0	44	MALE	50~60	0	C4
TCGA-91-A4BD-01	0.0110037	0.0530951	0.018094	0.0552319	0.0111823	0.238356	603	Alive	T1	N0_N1	Un	I_II	0	603	MALE	70~80	0	C2
TCGA-93-7347-01	0.352502	0.377974	0.267418	0.102912	0.0115442	1.00661	683	Alive	T1	N0_N1	Un	I_II	0	683	FEMALE	70~80	0	C4
TCGA-93-7348-01	0.172396	0.194235	0.0979739	0.124584	0	0.381476	531	Alive	T1	N0_N1	Un	I_II	0	531	FEMALE	70~80	0	C1
TCGA-93-8067-01	0	0.0360887	0.0843078	0.0484891	0	0.195091	186	Alive	T2	N0_N1	Un	I_II	0	186	MALE	70~80	0	C3
TCGA-93-A4JN-01	0.194614	0.318129	0.015657	0.150191	0.0625306	0.405232	718	Alive	T2	N0_N1	M1	III_IV	0	718	MALE	70~80	0	C3
TCGA-93-A4JO-01	0.19113	0.420254	0.0314571	0.155975	0.138744	0.494279	33	Dead	T1	N0_N1	Un	I_II	0	33	MALE	70~80	1	C4
TCGA-93-A4JP-01	0.165896	0.122367	0.181709	0.121653	0.181302	0.758893	578	Alive	Un	Un	M1	III_IV	0	578	MALE	60~70	0	C4
TCGA-93-A4JQ-01	0.442679	0.561746	0	0.169393	0	0.623475	526	Alive	T1	N0_N1	Un	I_II	0	526	MALE	0~50	0	C4
TCGA-95-7039-01	0	0.0895016	0.250082	0.035985	0	0.305502	1272	Alive	T3_T4	N0_N1	Un	I_II	0	1272	FEMALE	50~60	0	C3
TCGA-95-7043-01	0.0267268	0.00619625	0	0	0	0.00966464	503	Dead	T1	N0_N1	Un	I_II	0	503	FEMALE	60~70	1	C2
TCGA-95-7562-01	0.0806571	0.0978276	0.024975	0.0745654	0	0.47014	87	Dead	T2	N0_N1	M0	I_II	0	87	MALE	70~80	1	C4
TCGA-95-7567-01	0.0386426	0.126088	0.0656497	0.0669056	0	0.287116	568	Alive	T2	N0_N1	M0	I_II	0	568	MALE	60~70	0	C2
TCGA-95-7944-01	0.057434	0.0938095	0.466286	0.185913	0	0.436374	377	Alive	T1	N0_N1	M0	I_II	0	377	MALE	70~80	0	C4
TCGA-95-7947-01	0.239593	0.123691	0.194482	0.122077	0.040625	0.504411	477	Alive	T1	N0_N1	M0	I_II	0	477	MALE	60~70	0	C4
TCGA-95-7948-01	0.0306212	0	0.237455	0.0241346	0.0343463	0.159047	476	Alive	T2	N0_N1	M0	I_II	0	476	FEMALE	0~50	0	C3
TCGA-95-8039-01	0.234862	0.219509	0.0956163	0.107386	0	0.700711	830	Alive	T1	N0_N1	Un	I_II	0	830	MALE	70~80	0	C2
TCGA-95-8494-01	0.0526222	0.130568	0	0.0968714	0	0.400715	84	Alive	T2	N0_N1	M0	I_II	0	84	MALE	60~70	0	C1
TCGA-95-A4VK-01	0.118717	0.27275	0.0899539	0.0763011	0	0.249578	651	Alive	T2	N2_N3	M0	III_IV	0	651	FEMALE	70~80	0	C3
TCGA-95-A4VN-01	0.150474	0.174534	0.243477	0.194025	0.0819359	0.61717	553	Alive	T2	N0_N1	M0	I_II	0	553	FEMALE	60~70	0	C3
TCGA-95-A4VP-01	0.115421	0.175928	0.0543133	0.0553622	0	0.189002	605	Alive	T2	N2_N3	M0	III_IV	0	605	FEMALE	60~70	0	C2
TCGA-97-7546-01	0.125292	0.182907	0.389895	0.177909	0.0464257	0.644735	1285	Alive	T1	N0_N1	Un	I_II	0	1285	FEMALE	70~80	0	C2
TCGA-97-7547-01	0.085162	0.0888889	0.343641	0.121816	0.0250167	0.569081	1965	Alive	T2	N0_N1	Un	I_II	0	1965	FEMALE	60~70	0	C1
TCGA-97-7552-01	0.445084	0.413023	0.609349	0.270861	0.129062	0.753558	1932	Alive	T2	N0_N1	Un	I_II	0	1932	MALE	70~80	0	C4
TCGA-97-7553-01	0.180148	0.196384	0.364157	0.402794	0.426539	0.984003	1870	Alive	T1	N0_N1	Un	I_II	0	1870	FEMALE	50~60	0	C4
TCGA-97-7554-01	0.129781	0.0970258	0.114193	0.105508	0.0352703	0.511463	775	Alive	T2	N2_N3	M0	III_IV	0	775	FEMALE	80~100	0	C3
TCGA-97-7937-01	0	0.0302104	0.129029	0.025736	0	0.286064	564	Alive	T2	N0_N1	Un	I_II	0	564	MALE	60~70	0	C1
TCGA-97-7941-01	0.0624178	0.216034	0.100263	0.0493423	0.0767114	0.373198	484	Alive	T1	N0_N1	Un	I_II	0	484	FEMALE	70~80	0	C4
TCGA-97-8171-01	0.0633974	0	0	0	0	0.0866068	568	Alive	T2	N2_N3	M1	III_IV	0	568	MALE	80~100	0	C1
TCGA-97-8172-01	0.389976	0.458485	0.159731	0.142652	0.160831	0.613328	545	Alive	T2	N0_N1	M0	I_II	0	545	FEMALE	70~80	0	C1
TCGA-97-8174-01	0.122722	0.175718	0.146845	0.0721856	0.135816	0.35504	164	Dead	T2	N0_N1	M0	I_II	0	164	MALE	60~70	1	C2
TCGA-97-8175-01	0.0228721	0.182118	0	0.134999	0.0332477	0.469462	551	Alive	T2	N0_N1	M0	I_II	0	551	FEMALE	50~60	0	C1
TCGA-97-8176-01	0.0541873	0.0221423	0.10658	0.0703565	0.0774008	0.271905	468	Dead	T3_T4	N0_N1	M0	III_IV	NA	NA	MALE	60~70	1	C3
TCGA-97-8177-01	0.164601	0.0684094	0.1643	0.148016	0.121005	0.670918	499	Alive	T2	N0_N1	M0	I_II	0	499	FEMALE	50~60	0	C4
TCGA-97-8179-01	0	0.0587351	0.0488683	0.0539089	0.0120056	0.199	435	Alive	T1	N0_N1	M0	I_II	0	435	MALE	70~80	0	C2
TCGA-97-8547-01	0.00437932	0.156895	0.0418204	0.0725177	0	0.550506	657	Alive	T2	N2_N3	Un	III_IV	0	657	FEMALE	70~80	0	C4
TCGA-97-8552-01	0.175578	0.185039	0.0234124	0.0728954	0.0496678	0.507472	626	Alive	T1	N0_N1	Un	I_II	0	626	FEMALE	50~60	0	C2
TCGA-97-A4LX-01	0.489586	0.488326	0.141625	0.238016	0.207414	1.03552	614	Alive	T2	N0_N1	M0	I_II	0	614	MALE	80~100	0	C4
TCGA-97-A4M0-01	0.236171	0.271608	0.0959994	0.106044	0	0.614799	652	Alive	T2	N0_N1	M0	I_II	0	652	FEMALE	60~70	0	C2
TCGA-97-A4M1-01	0.0656213	0.150181	0.0916168	0.0766074	0.044133	0.376314	601	Alive	T1	N0_N1	M0	I_II	0	601	FEMALE	50~60	0	C4
TCGA-97-A4M2-01	0.135678	0.328406	0.0935874	0.193237	0.268169	0.689205	624	Alive	T1	N0_N1	M0	I_II	0	624	MALE	60~70	0	C4
TCGA-97-A4M3-01	0	0.0226926	0.0425228	0.064694	0	0.117121	540	Alive	T1	N0_N1	M0	I_II	NA	NA	FEMALE	60~70	0	C2
TCGA-97-A4M5-01	0.0717728	0.158713	0.104607	0.11517	0.160358	0.378508	634	Alive	T1	N0_N1	M0	I_II	0	634	MALE	80~100	0	C4
TCGA-97-A4M6-01	0.322015	0.417519	0.0910227	0.157614	0.00148132	0.788213	568	Alive	T1	N0_N1	M0	I_II	0	568	FEMALE	0~50	0	C4
TCGA-97-A4M7-01	0.398859	0.342138	0.0548725	0.100498	0	0.935385	629	Alive	T1	N0_N1	M0	I_II	0	629	MALE	70~80	0	C4
TCGA-99-7458-01	0.150307	0.268771	0.332472	0.125616	0.0448828	0.734174	747	Alive	T3_T4	N0_N1	M0	III_IV	0	747	FEMALE	70~80	0	C1
TCGA-99-8025-01	0	0.0739528	0.044557	0.0601345	0	0.183406	1060	Alive	T3_T4	N2_N3	M0	III_IV	0	1060	FEMALE	70~80	0	C3
TCGA-99-8028-01	0.289315	0.25418	0.423306	0.195476	0.135879	0.971088	1118	Alive	T1	N0_N1	M0	I_II	0	1118	FEMALE	50~60	0	C4
TCGA-99-8032-01	0.0910853	0.104609	0.0100517	0.0303046	0	0.14886	44	Alive	T1	N0_N1	M0	I_II	0	44	MALE	60~70	0	C2
TCGA-99-8033-01	0.034161	0.0719033	0.230606	0.162968	0	0.455207	656	Dead	Un	Un	M1	III_IV	0	656	FEMALE	70~80	1	C3
TCGA-99-AA5R-01	0.351271	0.395549	0.319725	0.174755	0.125445	0.624879	658	Alive	T1	N0_N1	M0	I_II	0	658	FEMALE	70~80	0	C4
TCGA-J2-8192-01	0.115692	0.182281	0.253737	0.255806	0.261037	0.862061	739	Alive	T2	N0_N1	Un	I_II	0	739	FEMALE	60~70	0	C4
TCGA-J2-8194-01	0	0.0185449	0.18654	0.176279	0.0586011	0.291148	724	Alive	T3_T4	N0_N1	Un	I_II	0	724	FEMALE	60~70	0	C2
TCGA-J2-A4AD-01	0	0	0.133691	0.0574499	0.0531794	0.293374	550	Dead	T1	N0_N1	Un	I_II	0	550	FEMALE	60~70	1	C3
TCGA-J2-A4AG-01	0.222297	0.284869	0.233317	0.193049	0.0509915	0.576043	988	Alive	T1	N0_N1	Un	I_II	0	988	FEMALE	60~70	0	C4
TCGA-L4-A4E5-01	0.0418265	0.110788	0.00246615	0.0088029	0	0.135498	578	Alive	T1	N0_N1	M0	I_II	0	578	FEMALE	0~50	0	C3
TCGA-L4-A4E6-01	0.109832	0.142681	0.206517	0.146737	0.785911	0.940574	435	Alive	T1	N0_N1	M0	I_II	0	435	MALE	60~70	0	C4
TCGA-L9-A443-01	0	0.119761	0.106485	0.0350202	0.0173449	0.228065	193	Dead	T1	N0_N1	Un	I_II	0	193	FEMALE	60~70	1	C1
TCGA-L9-A444-01	0.343629	0.228236	0.466805	0.120849	0	0.772684	307	Alive	T1	N0_N1	Un	I_II	0	307	FEMALE	60~70	0	C4
TCGA-L9-A50W-01	0.203546	0.0988802	0.18415	0.0210189	0	0.50558	442	Dead	T1	N0_N1	Un	I_II	0	442	MALE	70~80	1	C1
TCGA-L9-A5IP-01	0	0.108023	0.034863	0.119701	0	0.202157	58	Dead	T3_T4	N2_N3	M1	III_IV	NA	NA	FEMALE	0~50	1	C3
TCGA-L9-A743-01	0.22766	0.287084	0.255955	0.208313	0.0784805	0.726946	664	Alive	T2	N0_N1	M0	I_II	0	664	MALE	50~60	0	C4
TCGA-L9-A7SV-01	0.0191514	0.0487378	0.0584055	0	0	0.136612	565	Alive	T2	N0_N1	M0	I_II	0	565	MALE	60~70	0	C1
TCGA-L9-A8F4-01	0.20264	0.258453	0.224978	0.110121	0.0162423	0.53757	476	Alive	T2	N0_N1	Un	I_II	0	476	FEMALE	60~70	0	C4
TCGA-MN-A4N1-01	0.0242263	0.104966	0	0	0	0.172031	827	Alive	T2	N0_N1	M0	I_II	0	827	MALE	60~70	0	C3
TCGA-MN-A4N4-01	0	0.145745	0.0177718	0.0970959	0.00923376	0.304046	1175	Alive	T1	N0_N1	M0	I_II	0	1175	MALE	50~60	0	C3
TCGA-MN-A4N5-01	0.143523	0.202128	0.104296	0.0808583	0.000368306	0.339385	84	Alive	T1	N0_N1	M0	I_II	0	84	MALE	60~70	0	C2
TCGA-MP-A4SV-01	0.165237	0.234643	0.183683	0.119465	0	0.520361	2620	Dead	T2	N0_N1	M0	I_II	0	2620	MALE	60~70	1	C4
TCGA-MP-A4SW-01	0.218318	0.206866	0.0553597	0.0913197	0.0166893	0.586994	1778	Dead	T2	N0_N1	M0	I_II	0	1778	MALE	50~60	1	C2
TCGA-MP-A4SY-01	0.0344722	0.115416	0.0238955	0.0538379	0.0494406	0.512343	1501	Dead	T2	N0_N1	M0	I_II	NA	NA	MALE	60~70	1	C3
TCGA-MP-A4T4-01	0.22781	0.270351	0.284279	0.15385	0.110458	0.797526	2617	Dead	T2	N0_N1	M0	I_II	0	2617	FEMALE	60~70	1	C4
TCGA-MP-A4T6-01	0.0826033	0.284089	0.0287552	0.0642621	0	0.355366	1790	Dead	T1	N2_N3	Un	III_IV	0	1790	FEMALE	70~80	1	C1
TCGA-MP-A4T7-01	0.0197346	0.110522	0.00639517	0.0636988	0	0.283135	167	Dead	T2	N0_N1	M1	III_IV	0	167	FEMALE	70~80	1	C2
TCGA-MP-A4T8-01	0	0.0990434	0.0448204	0.0119739	0	0.130306	161	Dead	T2	N2_N3	M0	III_IV	0	161	MALE	60~70	1	C3
TCGA-MP-A4T9-01	0.0358304	0.1881	0.1913	0.148639	0.207206	0.472568	1265	Dead	T2	N2_N3	Un	III_IV	NA	NA	FEMALE	50~60	1	C3
TCGA-MP-A4TA-01	0.0519963	0.0649033	0.196122	0.147128	0	0.347415	950	Dead	T1	N0_N1	M0	I_II	NA	NA	FEMALE	70~80	1	C3
TCGA-MP-A4TC-01	0	0.213954	0.0094555	0.156178	0.0409457	0.446648	74	Dead	T1	N2_N3	M0	III_IV	0	74	MALE	70~80	1	C3
TCGA-MP-A4TD-01	0.157718	0.208584	0	0.0613973	0	0.249157	307	Dead	T2	N2_N3	M0	III_IV	NA	NA	MALE	70~80	1	C2
TCGA-MP-A4TF-01	0.0292495	0.0934511	0.10122	0.130525	0	0.171837	336	Dead	T2	N0_N1	M0	I_II	NA	NA	FEMALE	50~60	1	C3
TCGA-MP-A4TH-01	0.445812	0.462457	0.0354193	0.097269	0.004759	0.516484	741	Alive	T1	N0_N1	M0	I_II	0	741	FEMALE	70~80	0	C2
TCGA-MP-A4TI-01	0.0884074	0.59225	0.1411	0.329788	0.128068	1.11384	429	Dead	T2	N0_N1	M0	I_II	NA	NA	MALE	70~80	1	C3
TCGA-MP-A4TJ-01	0.358628	0.393567	0.51882	0.312693	0.00737115	0.825816	339	Dead	T1	N0_N1	M0	I_II	0	339	FEMALE	60~70	1	C4
TCGA-MP-A4TK-01	0.135659	0.28264	0.0781169	0.131301	0.141061	0.617414	582	Dead	T2	N0_N1	Un	I_II	NA	NA	FEMALE	50~60	1	C3
TCGA-MP-A5C7-01	0.0140999	0.0110232	0.051158	0	0	0.110809	2248	Alive	T2	N0_N1	M0	I_II	0	2248	FEMALE	70~80	0	C2
TCGA-NJ-A4YF-01	0.010438	0.0194076	0.0225241	0	0	0.0277354	2161	Alive	T1	N0_N1	M0	I_II	0	2161	FEMALE	50~60	0	C3
TCGA-NJ-A4YP-01	0	0.114524	0.00577565	0.11882	0	0.253015	50	Alive	T2	N0_N1	M0	I_II	0	50	MALE	50~60	0	C3
TCGA-NJ-A4YQ-01	0.345791	0.307325	0.275519	0.110859	0	0.661252	1432	Alive	T1	N0_N1	M0	I_II	0	1432	FEMALE	60~70	0	C4
TCGA-NJ-A55R-01	0.114783	0.111249	0.0160671	0.012918	0	0.128515	603	Alive	T1	N0_N1	Un	I_II	0	603	MALE	60~70	0	C2
TCGA-NJ-A7XG-01	0.0155711	0.0490786	8.58669e-05	0	0	0.0810455	617	Alive	T3_T4	N0_N1	M0	III_IV	0	617	MALE	0~50	0	C2
TCGA-O1-A52J-01	0.164313	0.0829472	0.121066	0.115124	0.0873999	0.753958	1798	Dead	T1	N0_N1	Un	I_II	NA	NA	FEMALE	70~80	1	C2
TCGA-S2-AA1A-01	0.436316	0.434271	0.114986	0.109615	0	0.594719	513	Alive	T1	N0_N1	M0	I_II	0	513	FEMALE	60~70	0	C4

## Sheet: Table S9
Table S9. The various molecular features across immune subtypes in TCGA
Sample	Leukocyte. Fraction	BCR. Repertoire.Diversity	TCR. Repertoire.Diversity	SNV. Neoantigens	Silent. Mutation. Rate	Nonsilent. Mutation. Rate	IRG cluster
TCGA-05-4249-01	0.251681	2.48253	3.47685	172	1.94994	8.17255	C1
TCGA-05-4250-01	0.238785	2.40288	NA	150	2.71942	8.53039	C3
TCGA-05-4382-01	0.460245	4.55871	4.04639	955	11.6187	43.3918	C4
TCGA-05-4384-01	0.199447	0.7651	2.19722	51	1.16527	3.25677	C2
TCGA-05-4389-01	0.336176	2.85354	4.36922	116	2.04144	5.7941	C4
TCGA-05-4390-01	0.189849	3.87427	2.19722	265	4.35856	14.6388	C2
TCGA-05-4396-01	0.118303	2.21406	1.94591	137	1.79594	7.06201	C2
TCGA-05-4397-01	0.144997	2.48045	NA	400	5.6948	21.3114	C3
TCGA-05-4398-01	0.286318	3.89494	4.25665	319	6.38211	18.7308	C3
TCGA-05-4402-01	0.285064	3.4481	3.16044	58	1.05081	3.06486	C1
TCGA-05-4403-01	0.255516	3.67385	3.66204	39	1.14216	3.48504	C3
TCGA-05-4405-01	0.304389	4.25323	1.74787	197	3.19876	9.74036	C1
TCGA-05-4415-01	0.176539	3.25303	2.42834	82	1.62397	5.16191	C3
TCGA-05-4417-01	0.355197	4.37199	3.73823	136	2.09508	7.40655	C2
TCGA-05-4418-01	0.437817	3.85037	4.26009	70	2.08654	6.91539	C3
TCGA-05-4420-01	0.204151	3.98872	2.16396	118	2.33553	7.2431	C2
TCGA-05-4422-01	0.32198	4.28435	3.85974	13	0.443913	1.0358	C4
TCGA-05-4424-01	0.3262	3.3944	3.09814	395	5.33619	18.3248	C4
TCGA-05-4425-01	0.228394	2.3873	3.12739	NA	0.382437	1.02964	C4
TCGA-05-4426-01	0.226346	0.584091	3.12659	24	0.177638	1.30268	C2
TCGA-05-4427-01	0.196915	2.1355	NA	504	7.1402	26.4069	C1
TCGA-05-4430-01	0.295727	3.19477	3.27169	120	2.11668	7.05561	C1
TCGA-05-4432-01	0.346039	4.0317	3.7268	275	5.03856	14.4933	C2
TCGA-05-4433-01	0.280133	NA	3.23318	18	0.291757	0.875271	C4
TCGA-05-4434-01	0.38452	3.25699	NA	19	0.437423	1.10814	C3
TCGA-05-5423-01	0.219622	0	3.37048	83	0.989849	4.20686	C1
TCGA-05-5425-01	0.381745	3.91727	3.61019	171	4.48052	15.3443	C4
TCGA-05-5428-01	0.196731	NA	NA	121	3.12807	10.0656	C3
TCGA-05-5429-01	0.140228	0.693125	1.74787	13	0.311606	0.997139	C3
TCGA-05-5715-01	0.147922	1.14493	1.09861	50	1.06513	2.9761	C1
TCGA-35-4122-01	0.435623	2.97342	NA	60	2.37286	8.0735	C4
TCGA-35-4123-01	0.514542	2.43503	NA	78	2.60207	6.50518	C3
TCGA-35-5375-01	0.193749	2.48295	NA	230	3.05003	11.6341	C3
TCGA-38-4625-01	0.312425	3.50915	NA	247	4.48009	15.0985	C3
TCGA-38-4626-01	0.44158	0.74277	3.39691	133	1.94733	6.22555	C2
TCGA-38-4627-01	0.336047	2.34286	3.73217	18	0.144492	0.809157	C4
TCGA-38-4628-01	0.152455	1.74363	2.1384	62	0.919117	3.05384	C1
TCGA-38-4631-01	0.310961	4.01981	1.79176	314	5.86081	19.617	C3
TCGA-38-4632-01	0.314435	1.01725	3.21636	279	3.60897	13.89	C3
TCGA-38-6178-01	0.309406	2.62637	2.07944	32	0.707632	1.7537	C4
TCGA-38-7271-01	0.556715	4.21457	4.67314	NA	0.572371	2.06689	C4
TCGA-38-A44F-01	0.399931	4.31793	3.5159	4	0.206034	0.323768	C4
TCGA-44-2655-01	0.394397	2.79153	3.91197	34	1.48448	4.59897	C2
TCGA-44-2656-01	0.441464	5.10446	4.22309	304	6.40639	20.8567	C4
TCGA-44-2657-01	0.523987	3.8355	4.06999	140	3.09799	9.82908	C4
TCGA-44-2659-01	NA	4.35756	4.38575	151	2.72477	10.7306	C1
TCGA-44-2662-01	0.535849	3.02513	3.27169	75	1.83849	5.12999	C3
TCGA-44-2665-01	0.314653	0	3.28295	14	0.501319	0.94366	C4
TCGA-44-2666-01	0.208032	3.28833	2.52417	14	0.0866423	0.895304	C1
TCGA-44-2668-01	0.621062	4.11946	NA	105	3.04592	9.16733	C3
TCGA-44-3396-01	0.565021	4.85986	4.47624	80	1.56109	4.96712	C4
TCGA-44-3398-01	0.345959	1.8122	NA	74	1.47161	4.41482	C4
TCGA-44-3917-01	0.364403	NA	NA	NA	1.73555	5.69382	C4
TCGA-44-3918-01	0.377989	4.18339	NA	572	6.59779	24.7343	C4
TCGA-44-3919-01	0.33971	3.12931	4.48932	24	0.334584	1.03163	C1
TCGA-44-4112-01	0.391419	3.25541	3.09104	195	3.75062	12.0078	C1
TCGA-44-5643-01	0.404381	2.78357	NA	75	1.174	3.30572	C3
TCGA-44-5644-01	0.112803	3.33538	NA	495	7.22681	26.1206	C3
TCGA-44-5645-01	0.357825	2.649	4.18965	11	0.260661	1.01368	C4
TCGA-44-6145-01	0.492323	4.81852	3.65816	144	2.30001	8.37204	C4
TCGA-44-6146-01	0.165765	1.54834	2.19722	7	0.319427	1.01636	C3
TCGA-44-6148-01	0.177418	3.38735	2.27187	2	0.061515	0.12303	C4
TCGA-44-6774-01	0.375201	2.29479	3.04073	81	2.19018	7.3198	C3
TCGA-44-6775-01	0.465366	4.54495	3.53598	31	0.518874	1.55662	C4
TCGA-44-6776-01	0.0852466	2.46665	1.74787	110	1.39899	5.12963	C2
TCGA-44-6777-01	0.435166	4.59282	3.87127	120	2.82119	9.45245	C4
TCGA-44-6778-01	0.389842	4.64092	NA	244	3.13841	9.79652	C4
TCGA-44-6779-01	0.390884	2.31525	3.5107	48	0.793305	2.46806	C3
TCGA-44-7659-01	0.191677	2.70098	2.30259	63	1.0945	3.81597	C2
TCGA-44-7660-01	0.212074	2.98431	NA	147	2.85878	9.10143	C3
TCGA-44-7661-01	0.387882	1.03505	NA	137	2.18335	7.15655	C3
TCGA-44-7662-01	0.328807	3.87194	3.48094	248	3.81855	15.1861	C3
TCGA-44-7667-01	0.313921	2.9917	NA	234	3.50667	12.2581	C3
TCGA-44-7669-01	0.215278	3.23145	NA	226	3.21888	12.2198	C4
TCGA-44-7670-01	0.176466	2.89585	2.623	326	8.30191	29.2093	C3
TCGA-44-7671-01	0.0973799	2.1684	1.79176	127	1.82452	5.65013	C2
TCGA-44-7672-01	0.521925	4.68397	4.15947	57	1.34096	4.11227	C4
TCGA-44-8117-01	0.152012	2.44949	2.78779	363	6.06115	20.0438	C2
TCGA-44-8119-01	0.151291	3.55537	3.30275	291	5.22138	17.2492	C3
TCGA-44-8120-01	0.285752	2.3157	3.46799	322	5.44609	16.0629	C1
TCGA-44-A479-01	0.554133	5.06659	3.72319	208	2.09103	7.87923	C4
TCGA-44-A47A-01	0.284285	1.56216	2.91249	98	1.3328	5.66441	C4
TCGA-44-A47B-01	0.245822	2.6595	2.66615	18	0.396459	1.15888	C2
TCGA-44-A47G-01	0.569527	3.77543	3.50662	14	0.478657	1.94455	C4
TCGA-44-A4SS-01	0.516417	0.954139	3.26612	235	3.26934	12.2962	C3
TCGA-44-A4SU-01	0.293664	4.59113	3.1418	68	1.18065	3.68592	C1
TCGA-49-4486-01	0.0915776	1.98993	2.56495	74	1.57523	3.62599	C2
TCGA-49-4487-01	0.521789	4.2458	3.62182	196	2.73935	9.01334	C4
TCGA-49-4488-01	0.23271	2.746	2.81336	134	2.30594	7.91909	C1
TCGA-49-4490-01	0.351666	0.643337	2.30259	30	0.404371	1.18423	C1
TCGA-49-4494-01	0.304768	2.83752	2.81917	72	1.44965	4.6744	C1
TCGA-49-4501-01	0.293295	2.98265	4.25753	18	0.678763	1.15095	C1
TCGA-49-4505-01	0.288165	3.50611	3.78677	93	1.86087	5.10329	C1
TCGA-49-4506-01	0.587712	3.07186	2.73037	36	0.881189	3.19051	C3
TCGA-49-4507-01	0.438485	3.25862	3.22315	68	1.42272	5.00917	C3
TCGA-49-4510-01	0.131529	3.42463	1.90615	19	0.360545	1.29195	C2
TCGA-49-4512-01	0.263829	0.414383	2.13833	19	0.406095	0.928216	C4
TCGA-49-4514-01	0.487476	2.83841	2.60157	96	2.6461	8.02552	C2
TCGA-49-6742-01	0.18455	1.07401	1.60944	101	2.45442	6.48668	C3
TCGA-49-6743-01	0.450274	3.81999	NA	302	6.51513	19.1012	C3
TCGA-49-6744-01	0.442277	NA	NA	121	1.73705	6.00609	C4
TCGA-49-6745-01	0.33046	1.34067	3.59563	52	0.821659	3.34533	C4
TCGA-49-6761-01	0.366213	0.967355	1.86915	81	1.67528	4.75659	C3
TCGA-49-6767-01	0.348569	NA	2.67954	166	4.16129	11.8002	C3
TCGA-49-AAQV-01	0.500739	2.67828	3.67976	25	0.495154	1.73304	C1
TCGA-49-AAR0-01	0.33529	3.57483	3.33577	66	1.27946	3.38143	C4
TCGA-49-AAR2-01	0.274197	3.76473	2.48491	236	3.13144	11.054	C1
TCGA-49-AAR3-01	0.545492	3.25246	3.52178	71	0.829253	3.22487	C3
TCGA-49-AAR4-01	0.587917	4.52026	4.34109	355	3.9373	14.7098	C3
TCGA-49-AAR9-01	0.164434	2.06038	1.07354	302	5.69748	16.9376	C3
TCGA-49-AARE-01	0.289299	3.21531	3.39691	599	11.0272	35.2745	C3
TCGA-49-AARN-01	0.362703	3.35685	2.70727	403	4.9711	20.0388	C2
TCGA-49-AARO-01	0.394894	3.5976	3.65422	264	4.44398	16.0175	C4
TCGA-49-AARQ-01	0.245454	1.70307	1.24245	315	5.30705	19.6936	C1
TCGA-49-AARR-01	0.378259	3.79988	3.38611	0	0.0304174	0	C4
TCGA-4B-A93V-01	0.244927	4.67671	2.56495	71	0.936517	3.77728	C3
TCGA-50-5044-01	0.412318	0	1.94591	32	1.45192	3.31867	C3
TCGA-50-5045-01	0.467013	4.38042	4.41955	195	2.00359	8.35344	C4
TCGA-50-5049-01	0.568416	4.06488	4.65462	465	6.15152	21.9206	C4
TCGA-50-5051-01	0.20476	3.11419	2.16396	43	1.12646	2.83059	C2
TCGA-50-5055-01	0.617936	3.46607	4.43881	17	0.030095	0.571804	C4
TCGA-50-5066-01	0.275078	3.62734	NA	149	0.900648	3.71129	C4
TCGA-50-5068-01	0.475863	1.74639	3.52463	15	0.857861	2.35912	C4
TCGA-50-5072-01	0.32159	3.24945	2.70805	86	1.25098	4.16023	C3
TCGA-50-5930-01	0.438796	3.81042	2.30259	259	8.32981	28.6848	C3
TCGA-50-5931-01	0.0836685	0.628351	0.693147	113	2.42715	8.37055	C3
TCGA-50-5932-01	0.0800958	2.62844	2.3979	45	0.493177	2.096	C2
TCGA-50-5933-01	0.365416	2.67853	2.89037	221	4.01192	13.4752	C3
TCGA-50-5935-01	0.194456	2.05996	3.52814	41	0.573644	2.53611	C1
TCGA-50-5936-01	0.271949	3.66113	2.44102	34	0.925815	3.11691	C3
TCGA-50-5939-01	0.450484	4.70152	2.61563	35	0.550472	2.04898	C3
TCGA-50-5941-01	0.44653	3.80408	4.06016	195	2.78012	9.89483	C4
TCGA-50-5942-01	0.140457	3.81174	3.17805	31	0.394406	1.60796	C1
TCGA-50-5944-01	0.102436	0.463695	1.94591	32	0.545641	1.51567	C1
TCGA-50-5946-01	0.0683258	2.812	2.04319	190	2.78186	8.4373	C1
TCGA-50-6590-01	0.480646	4.12984	NA	495	6.57228	23.3045	C3
TCGA-50-6591-01	0.0574123	NA	NA	23	0.431936	1.48092	C3
TCGA-50-6592-01	0.499543	4.08627	NA	126	2.20152	7.29817	C3
TCGA-50-6593-01	0.288504	2.52524	2.19722	136	2.55557	8.36646	C4
TCGA-50-6594-01	0.174477	0	NA	266	3.76603	14.5436	C3
TCGA-50-6595-01	0.514765	2.47501	2.58231	57	0.529245	2.44041	C3
TCGA-50-6597-01	0.274502	1.93204	3.36388	15	0.382513	1.35351	C1
TCGA-50-7109-01	0.286207	3.21157	2.87148	118	1.88065	6.5972	C2
TCGA-50-8457-01	0.331844	5.25771	3.79116	34	0.38544	1.51211	C4
TCGA-50-8459-01	0.377336	4.14635	3.16342	43	0.854115	2.23837	C3
TCGA-50-8460-01	0.354412	3.38182	3.47316	17	0.176474	0.735307	C2
TCGA-53-7624-01	0.177641	2.30923	NA	320	6.50103	21.4895	C3
TCGA-53-7626-01	0.378273	4.28128	4.25393	179	2.9626	10.2576	C4
TCGA-53-7813-01	0.374193	3.59703	2.32219	83	0.871904	4.29724	C2
TCGA-53-A4EZ-01	0.316972	1.36522	1.60944	232	4.36218	12.4308	C3
TCGA-55-1592-01	0.231461	4.14363	3.33577	153	3.93318	13.0357	C4
TCGA-55-1594-01	0.229643	3.93894	3.24449	77	1.59391	4.39025	C3
TCGA-55-1596-01	0.233687	2.57063	2.30259	100	1.14314	4.895	C3
TCGA-55-5899-01	0.1809	2.3803	NA	188	3.85132	11.6151	C3
TCGA-55-6543-01	0.187906	2.57295	2.30259	13	0.120501	0.632633	C1
TCGA-55-6642-01	0.369819	5.7024	3.24446	45	1.06312	3.24843	C2
TCGA-55-6712-01	0.473692	2.98655	3.66	56	1.60932	3.33785	C4
TCGA-55-6968-01	0.311301	4.05396	NA	273	4.34525	12.8245	C4
TCGA-55-6970-01	0.321536	3.63998	3.52178	104	1.09633	4.7705	C3
TCGA-55-6971-01	0.434558	3.37806	3.24356	43	0.601471	2.34574	C4
TCGA-55-6972-01	0.0172851	3.03008	0.693147	109	2.42653	6.94595	C2
TCGA-55-6975-01	0.364616	4.17285	2.02533	33	0.507974	2.1813	C3
TCGA-55-6978-01	0.495882	2.7012	4.02672	12	0.208478	0.744564	C3
TCGA-55-6979-01	0.467539	3.81296	3.7602	60	0.889932	3.55973	C4
TCGA-55-6980-01	0.379753	0.963334	3.4545	7	0.0911592	0.42541	C4
TCGA-55-6981-01	0.394753	2.7126	1.79176	28	0.239671	1.37811	C1
TCGA-55-6982-01	0.33134	2.68663	1.60944	102	2.09008	5.47542	C4
TCGA-55-6983-01	0.380756	3.91731	4.24375	58	0.775404	2.9525	C2
TCGA-55-6984-01	0.359703	2.58959	2.30259	14	0.222208	0.603135	C3
TCGA-55-6985-01	0.402649	3.39682	3.23318	203	3.73246	12.2952	C1
TCGA-55-6986-01	0.312024	1.58456	2.35167	12	0.249834	0.530897	C2
TCGA-55-6987-01	0.610384	4.70858	NA	116	1.39752	5.52932	C4
TCGA-55-7227-01	0.258085	2.56056	3.29245	80	1.43093	4.17598	C4
TCGA-55-7281-01	0.320708	0.691622	2.84648	219	3.30852	12.0229	C2
TCGA-55-7283-01	0.176558	0	2.73634	99	1.65492	5.717	C1
TCGA-55-7284-01	0.228858	2.88244	3.53019	20	0.451162	1.08279	C3
TCGA-55-7570-01	0.325854	3.37114	NA	198	2.81638	9.91727	C3
TCGA-55-7573-01	0.289832	1.44301	2.51266	26	0.388232	1.28415	C2
TCGA-55-7574-01	0.508642	3.68915	3.37909	123	1.77477	6.53705	C2
TCGA-55-7576-01	0.22629	3.91731	3.86607	224	3.18496	10.2159	C1
TCGA-55-7724-01	0.393258	3.6392	2.83413	104	1.65271	5.9069	C4
TCGA-55-7725-01	0.260489	1.50684	2.96739	62	1.24791	3.61236	C4
TCGA-55-7726-01	0.267889	2.91195	0.636514	51	0.906368	3.09415	C3
TCGA-55-7727-01	0.290876	1.83931	2.90822	119	2.46194	6.63082	C1
TCGA-55-7728-01	0.367101	1.5891	3.14717	33	0.625137	2.47078	C4
TCGA-55-7815-01	0.412693	2.04918	2.69888	29	1.18622	3.64991	C1
TCGA-55-7816-01	0.347717	1.65908	3.32249	0	0	0.0649943	C4
TCGA-55-7903-01	0.262008	NA	2.53259	68	1.28718	4.08131	C1
TCGA-55-7907-01	0.299867	2.65322	2.87822	407	9.20646	32.3341	C3
TCGA-55-7910-01	0.209257	2.43048	NA	155	2.12721	8.7311	C2
TCGA-55-7911-01	0.416744	2.82285	2.36073	97	1.81413	5.91156	C2
TCGA-55-7913-01	0.497364	3.05377	2.45831	178	2.73886	8.81854	C3
TCGA-55-7914-01	0.329963	2.8361	2.95285	103	1.41319	4.85401	C1
TCGA-55-7994-01	0.315335	3.78226	NA	637	12.0541	40.8146	C4
TCGA-55-7995-01	0.3483	2.33852	NA	203	4.96153	17.1561	C4
TCGA-55-8085-01	0.315255	3.90758	4.18817	117	2.31498	6.6443	C4
TCGA-55-8087-01	0.0732822	NA	2.36938	11	0.207367	0.799845	C1
TCGA-55-8089-01	0.52071	3.73494	3.54833	507	9.89315	30.9569	C4
TCGA-55-8090-01	0.213097	3.94471	3.02803	35	0.781994	2.25575	C3
TCGA-55-8091-01	0.261419	4.23653	2.87148	12	0.152025	0.790529	C4
TCGA-55-8092-01	0.362987	4.54465	3.72099	194	5.28801	13.933	C4
TCGA-55-8094-01	0.0643293	0.664743	0	205	3.92083	11.7625	C3
TCGA-55-8096-01	0.360569	4.54302	3.09104	39	1.07949	3.70528	C4
TCGA-55-8097-01	0.186083	2.58637	3.65816	39	0.814495	2.76346	C2
TCGA-55-8203-01	0.331952	4.7144	3.51778	174	3.45755	11.4317	C2
TCGA-55-8204-01	0.399943	5.04043	2.52321	97	1.63148	5.36058	C3
TCGA-55-8205-01	0.453479	4.13367	3.96536	250	4.29719	13.4843	C4
TCGA-55-8206-01	0.264924	2.96123	3.85579	9	0.242316	0.726949	C4
TCGA-55-8207-01	0.165437	2.95695	3.35247	149	2.614	8.02229	C1
TCGA-55-8208-01	0.526583	4.21485	3.67948	148	2.76785	8.04133	C4
TCGA-55-8299-01	0.539297	3.65987	3.65561	84	1.37594	4.56813	C4
TCGA-55-8301-01	0.486923	4.74523	4.24478	127	2.21703	6.67917	C4
TCGA-55-8302-01	0.308551	3.10118	2.14395	253	4.9187	16.7291	C3
TCGA-55-8505-01	0.404155	3.26206	1.09861	19	0.439568	0.791223	C3
TCGA-55-8507-01	0.163686	2.59283	2.36938	375	7.10599	24.4125	C2
TCGA-55-8508-01	0.404283	5.30728	2.27187	94	1.37613	4.50108	C4
TCGA-55-8510-01	0.410543	3.75268	3.42536	102	2.49813	7.37954	C4
TCGA-55-8511-01	0.457748	4.40404	3.63224	281	4.4691	14.1808	C3
TCGA-55-8512-01	0.226482	1.02861	2.19722	17	0.343124	0.886403	C2
TCGA-55-8513-01	0.365327	2.88266	2.27187	4	0	0.172242	C4
TCGA-55-8514-01	0.231814	2.55423	2.16396	112	2.10222	6.8826	C1
TCGA-55-8614-01	0.256871	3.95252	2.14584	126	2.22382	5.61658	C3
TCGA-55-8615-01	0.180602	NA	1.09861	61	1.30699	2.6708	C2
TCGA-55-8616-01	0.289043	2.27441	1.60944	192	3.51882	12.0396	C1
TCGA-55-8619-01	0.512447	4.28498	3.30925	10	0.141131	0.564524	C4
TCGA-55-8620-01	0.215306	3.98121	3.06253	200	3.79794	12.1131	C4
TCGA-55-8621-01	0.411316	4.47408	3.59515	31	0.45951	1.55085	C4
TCGA-55-A48X-01	0.460256	4.49708	3.60564	194	2.65438	10.0444	C4
TCGA-55-A48Y-01	0.413317	4.67714	2.60952	159	2.53609	8.72534	C2
TCGA-55-A48Z-01	0.276075	4.3447	2.67012	20	0.434285	1.216	C4
TCGA-55-A490-01	0.216741	3.31037	2.21107	528	10.4167	35.3667	C3
TCGA-55-A491-01	0.325772	4.56525	2.54004	148	3.07284	9.88786	C4
TCGA-55-A492-01	0.134565	0.667901	2.09815	95	2.67095	7.61374	C2
TCGA-55-A494-01	0.0482823	NA	0	103	1.64113	5.81593	C3
TCGA-55-A4DF-01	0.331283	3.6824	3.51335	298	6.28872	18.6642	C4
TCGA-55-A4DG-01	0.276732	3.93365	3.21636	375	4.72033	18.4245	C1
TCGA-55-A57B-01	0.272613	1.52112	3.3322	25	0.217393	1.11802	C1
TCGA-62-8394-01	0.206656	1.56423	2.56495	49	1.11587	3.00426	C3
TCGA-62-8395-01	0.155467	2.92044	2.56495	28	0.551235	1.94383	C1
TCGA-62-8397-01	0.125877	2.02689	1.09861	9	0.263001	0.701337	C2
TCGA-62-8398-01	0.2164	2.60343	2.75167	52	0.694488	2.08347	C3
TCGA-62-8399-01	0.212847	3.58504	2.3979	136	3.96275	12.8933	C3
TCGA-62-8402-01	0.272187	3.34773	3.59396	20	0.636577	1.01274	C4
TCGA-62-A46O-01	0.081542	2.64079	1.09861	480	7.45758	23.8705	C3
TCGA-62-A46P-01	0.13678	1.2377	0.636514	149	1.95148	7.25707	C2
TCGA-62-A46R-01	0.315831	2.38116	2.85835	87	1.03467	4.98521	C2
TCGA-62-A46S-01	0.236343	3.78743	2.92378	75	1.0181	3.08425	C2
TCGA-62-A46V-01	0.218921	NA	2.36938	32	0.472746	1.38869	C1
TCGA-62-A46Y-01	0.320683	2.53509	3.24095	17	0.226623	0.934819	C2
TCGA-62-A470-01	0.170962	NA	0.693147	56	0.943645	2.91672	C1
TCGA-62-A471-01	0.281888	0	1.90728	50	1.10441	2.567	C3
TCGA-62-A472-01	0.280934	2.00364	2.96992	29	0.593981	1.59437	C2
TCGA-64-1676-01	0.398987	2.42381	2.65932	279	4.30406	14.7126	C4
TCGA-64-1677-01	0.477485	2.24324	1.74787	103	1.87243	5.74213	C3
TCGA-64-1678-01	0.241163	2.8647	1.74787	NA	NA	NA	C2
TCGA-64-1679-01	0.33551	3.00567	2.04319	141	3.58711	13.3321	C3
TCGA-64-1680-01	0.147831	NA	2.31142	14	0.461878	1.4145	C2
TCGA-64-1681-01	0.294435	3.36111	2.84648	32	0.629611	1.91881	C1
TCGA-64-5774-01	0.150211	3.91385	2.36938	32	1.16596	3.74335	C2
TCGA-64-5775-01	0.145016	1.51757	1.56071	208	3.91075	12.7792	C3
TCGA-64-5778-01	0.31632	3.873	4.41504	184	3.40245	12.8056	C4
TCGA-64-5779-01	0.32002	3.76668	NA	131	2.90942	9.40919	C4
TCGA-64-5781-01	0.411735	2.69255	3.04248	385	9.38677	30.4131	C3
TCGA-64-5815-01	0.300375	3.86171	NA	89	1.50256	4.01705	C3
TCGA-67-3770-01	NA	NA	2.39331	NA	1.6129	5.06117	C1
TCGA-67-3771-01	0.349555	4.36608	2.79851	521	8.59027	27.2688	C4
TCGA-67-3772-01	0.367486	3.93463	3.33577	24	0.525613	1.70824	C4
TCGA-67-3773-01	0.185077	2.00356	2.83321	42	0.559397	2.54526	C1
TCGA-67-3774-01	0.27448	3.23351	2.93192	62	0.960367	2.54215	C2
TCGA-67-4679-01	0.154595	1.75164	2.902	144	2.13633	7.50768	C1
TCGA-67-6215-01	0.149603	0	2.16396	52	0.793191	2.95921	C2
TCGA-67-6216-01	0.331485	3.05998	2.83321	22	0.183621	0.918107	C2
TCGA-67-6217-01	0.348092	2.92271	3.61214	85	1.3947	5.06337	C2
TCGA-69-7760-01	0.11622	NA	1.09861	34	0.745129	1.73863	C1
TCGA-69-7761-01	0.468105	4.74001	3.60628	8	0.195742	0.750344	C4
TCGA-69-7763-01	0.227251	3.43608	3.04452	30	0.821386	1.73755	C2
TCGA-69-7764-01	0.162911	4.07391	2.91743	28	0.800058	2.24632	C1
TCGA-69-7765-01	0.352871	4.34563	2.75555	206	5.44235	16.1094	C1
TCGA-69-7973-01	0.188759	4.2548	NA	116	1.9898	6.97961	C2
TCGA-69-7974-01	0.319967	2.83718	NA	235	3.66277	13.5916	C1
TCGA-69-7978-01	0.491266	4.21076	NA	288	5.30544	15.3468	C4
TCGA-69-7979-01	0.146615	3.1002	NA	564	10.6492	38.5197	C4
TCGA-69-7980-01	0.198469	2.90913	3.30925	388	6.3263	21.1992	C4
TCGA-69-8253-01	0.223787	3.87863	3.12029	84	1.49889	3.52679	C2
TCGA-69-8254-01	0.282357	5.26459	3.75117	34	0.412971	2.09435	C4
TCGA-69-8255-01	0.422948	3.7431	2.94427	145	2.07313	7.67057	C4
TCGA-69-8453-01	0.341746	2.9828	3.77586	NA	NA	NA	C4
TCGA-69-A59K-01	0.312919	3.58983	1.94591	217	3.7737	12.3293	C4
TCGA-71-6725-01	0.248399	NA	NA	27	0.471449	1.29648	C1
TCGA-71-8520-01	0.149931	2.15381	1.90615	35	0.664874	2.19698	C1
TCGA-73-4658-01	0.388599	3.06065	3.44481	189	2.69577	8.79828	C4
TCGA-73-4659-01	0.249554	4.02928	2.16396	58	1.69842	5.27405	C2
TCGA-73-4662-01	0.301014	4.14199	4.55456	90	1.53426	5.74594	C1
TCGA-73-4666-01	0.334216	3.02025	3.27304	169	3.05984	9.44179	C3
TCGA-73-4668-01	0.220254	4.74991	1.74787	277	3.19245	13.1471	C3
TCGA-73-4670-01	0.181372	3.61533	2.34199	184	2.45864	8.85111	C3
TCGA-73-4675-01	0.133261	1.71066	2.27187	24	0.714646	1.72706	C2
TCGA-73-4676-01	0.188101	NA	1.56071	38	0.842918	2.46631	C3
TCGA-73-4677-01	0.175736	3.33261	3.69076	109	1.71053	6.26228	C2
TCGA-73-7498-01	0.181805	3.64383	3.86646	34	0.984445	2.74451	C2
TCGA-73-7499-01	0.323129	3.69907	4.48456	48	0.36329	1.7559	C4
TCGA-73-A9RS-01	0.193126	2.75801	1.59901	480	7.7009	25.4505	C3
TCGA-75-5125-01	0.368868	3.52108	NA	99	1.42956	4.59944	C4
TCGA-75-5146-01	0.270856	2.09645	3.23318	82	1.58511	5.09063	C2
TCGA-75-5147-01	0.306669	4.84067	3.99724	12	0.213465	1.12832	C4
TCGA-75-6206-01	0.122679	1.26433	2.3979	53	0.552864	2.42646	C2
TCGA-75-6212-01	0.351746	3.74776	3.07522	5	0.180616	0.481643	C4
TCGA-75-6214-01	0.223069	NA	2.30259	309	5.14546	17.8376	C3
TCGA-75-7025-01	0.269911	3.17626	3.82416	14	0.361221	0.752543	C4
TCGA-75-7027-01	0.162971	3.07882	2.45831	120	2.09786	5.59428	C3
TCGA-78-7143-01	0.190715	NA	2.89037	NA	NA	NA	C1
TCGA-78-7145-01	0.116128	NA	0.693147	78	1.5116	4.98827	C1
TCGA-78-7146-01	0.155634	0	NA	194	2.98436	9.31483	C3
TCGA-78-7147-01	0.17666	1.46951	2.62505	154	3.21071	8.54171	C1
TCGA-78-7148-01	0.157546	2.92191	2.4413	114	1.61075	5.93591	C2
TCGA-78-7149-01	0.133778	1.57958	2.25386	77	1.13567	3.72734	C2
TCGA-78-7150-01	0.185561	1.43799	1.79176	104	3.65663	10.3159	C3
TCGA-78-7152-01	0.315427	2.99023	3.09104	60	1.57813	4.677	C2
TCGA-78-7153-01	0.168491	1.36696	1.94591	61	0.916322	3.01499	C2
TCGA-78-7154-01	0.165184	NA	1.33218	81	2.73655	5.62182	C3
TCGA-78-7155-01	0.107861	0	1.79176	328	10.4112	41.5837	C3
TCGA-78-7156-01	0.0486691	1.0804	1.38629	125	1.82001	7.71467	C2
TCGA-78-7158-01	0.0506267	1.8759	1.90615	133	1.56051	6.39504	C1
TCGA-78-7159-01	0.300493	4.34131	2.25386	144	2.55915	7.97853	C2
TCGA-78-7160-01	0.431732	1.75903	2.68843	12	0.541568	1.02296	C4
TCGA-78-7161-01	0.0618421	3.7063	2.07944	74	1.79335	4.80252	C2
TCGA-78-7162-01	0.331893	3.87492	3.83981	14	0.738285	1.94907	C2
TCGA-78-7163-01	0.189799	1.04576	2.37498	13	0.210656	0.57178	C4
TCGA-78-7166-01	0.247767	3.14307	2.42404	75	1.97178	5.47389	C3
TCGA-78-7167-01	0.0500679	3.05894	2.54004	45	1.09592	2.81385	C2
TCGA-78-7220-01	0.162519	NA	NA	367	6.51001	20.8437	C3
TCGA-78-7535-01	0.236498	0	0	55	1.74922	4.1507	C1
TCGA-78-7536-01	0.136024	3.65459	3.45518	292	4.9542	15.7495	C3
TCGA-78-7537-01	0.122849	3.61809	2.89767	75	0.848478	3.71575	C2
TCGA-78-7539-01	0.268871	3.77939	4.21639	244	3.92488	12.1941	C1
TCGA-78-7540-01	0.131993	1.26146	1.74787	13	0.344423	0.78278	C3
TCGA-78-7542-01	0.338636	1.35984	2.75167	90	3.13907	9.29764	C3
TCGA-78-7633-01	0.0601323	1.62596	2.04319	55	0.905924	2.89896	C2
TCGA-78-8640-01	0.339756	4.04551	2.45831	238	5.34422	17.6991	C3
TCGA-78-8648-01	0.523066	4.56789	3.28172	7	0.0287845	0.201492	C4
TCGA-78-8655-01	0.226649	1.68076	2.71296	53	0.797444	2.56954	C1
TCGA-78-8660-01	0.462099	1.64415	3.7096	140	2.06535	6.02629	C4
TCGA-78-8662-01	0.0838214	NA	1.90615	502	8.92685	29.0566	C3
TCGA-80-5608-01	0.25635	3.93439	3.06136	87	1.38025	4.3508	C2
TCGA-80-5611-01	0.328183	2.39064	NA	76	1.45925	5.49548	C4
TCGA-83-5908-01	0.437585	2.798	3.45571	76	1.79575	6.04569	C3
TCGA-86-6562-01	0.19517	2.11513	2.54004	21	0.390818	1.20252	C1
TCGA-86-6851-01	0.444778	4.76218	4.67068	310	6.47407	23.6078	C4
TCGA-86-7701-01	0.369573	4.09117	NA	122	1.55846	5.4546	C2
TCGA-86-7711-01	0.550371	4.52098	NA	89	2.17609	5.73138	C3
TCGA-86-7713-01	0.12889	3.63392	2.87148	70	1.14595	4.13144	C2
TCGA-86-7714-01	0.214316	NA	0.693147	41	0.761091	2.06129	C2
TCGA-86-7953-01	0.424445	2.64655	NA	35	0.328998	1.31599	C4
TCGA-86-7954-01	0.394354	3.26529	NA	84	2.28937	5.35217	C4
TCGA-86-7955-01	0.116302	2.47543	NA	118	2.51792	8.06947	C3
TCGA-86-8054-01	0.112387	2.64094	1.79176	76	1.50019	5.82073	C2
TCGA-86-8055-01	0.310279	4.07876	2.5993	31	0.415458	1.06832	C3
TCGA-86-8056-01	0.269073	2.27086	2.8152	144	2.01346	7.25437	C1
TCGA-86-8073-01	0.324003	1.08709	2.8944	718	11.9278	38.0011	C1
TCGA-86-8075-01	0.27326	4.56277	3.04482	25	0.424956	1.50369	C3
TCGA-86-8076-01	0.512386	3.5434	3.93694	33	0.487079	1.82654	C4
TCGA-86-8278-01	0.295999	3.59859	3.16342	39	0.86361	2.59083	C2
TCGA-86-8279-01	0.177842	2.69157	1.38629	208	3.87842	13.0673	C1
TCGA-86-8280-01	0.305174	3.7702	4.13027	17	0.28555	1.1422	C4
TCGA-86-8358-01	0.102282	3.27847	0.693147	537	8.28085	27.8213	C3
TCGA-86-8359-01	0.338175	3.18303	3.43246	50	1.33454	3.97461	C2
TCGA-86-8585-01	0.463755	3.31892	3.12029	242	3.75926	14.6131	C4
TCGA-86-8668-01	0.243743	3.35363	2.63906	17	0.23826	0.893473	C4
TCGA-86-8669-01	0.197905	3.46544	2.91249	60	1.43872	3.35701	C1
TCGA-86-8671-01	0.56959	3.97354	4.81813	18	0.376982	0.869958	C4
TCGA-86-8673-01	0.362458	2.53161	2.44102	234	3.72164	12.4442	C3
TCGA-86-8674-01	0.285843	1.97965	1.60944	128	2.41046	7.69604	C2
TCGA-86-A456-01	0.350796	1.78226	3.17608	104	2.89443	9.25615	C1
TCGA-86-A4D0-01	0.146812	2.98093	2.73634	NA	0	0	C3
TCGA-86-A4JF-01	0.354276	3.43515	2.14584	514	11.5847	33.349	C4
TCGA-86-A4P7-01	0.407103	4.21456	3.5556	43	0.354355	1.8013	C4
TCGA-86-A4P8-01	0.399092	0.307048	3.76612	NA	0.0286599	0	C4
TCGA-91-6828-01	0.295857	3.8345	3.06596	81	1.56881	7.37921	C4
TCGA-91-6829-01	0.226545	2.74443	2.07944	209	4.53025	16.192	C3
TCGA-91-6830-01	0.323279	3.29493	NA	102	2.2368	5.97502	C4
TCGA-91-6831-01	0.25301	3.48343	NA	139	1.93331	7.23525	C3
TCGA-91-6835-01	0.506208	1.74473	4.72032	36	0.701134	2.19104	C4
TCGA-91-6836-01	0.206169	2.42764	NA	242	3.62843	12.125	C3
TCGA-91-6840-01	0.186048	3.58439	3.09104	33	0.917053	3.06738	C3
TCGA-91-6847-01	0.0727747	NA	NA	31	0.83349	1.66698	C3
TCGA-91-6848-01	0.368567	3.54793	NA	121	5.09285	15.6467	C3
TCGA-91-6849-01	0.25803	3.60022	2.3979	47	0.810712	2.73965	C2
TCGA-91-7771-01	0.290921	3.49093	3.39854	102	1.53825	5.03703	C2
TCGA-91-8496-01	0.178633	NA	3.09046	20	0.280701	0.814032	C2
TCGA-91-8497-01	0.312204	4.68951	3.4545	20	0.433295	1.06879	C2
TCGA-91-8499-01	0.136857	2.80489	2.54004	117	2.29968	7.62821	C4
TCGA-91-A4BC-01	0.490601	4.36184	3.71744	192	3.74566	11.6054	C4
TCGA-91-A4BD-01	0.260044	1.69709	2.35167	11	0.212263	0.485174	C2
TCGA-93-7347-01	0.490248	3.54745	4.86991	66	0.841142	2.97404	C4
TCGA-93-7348-01	0.406562	3.41649	2.47625	51	0.561686	2.54237	C1
TCGA-93-8067-01	0.266696	3.69291	2.83321	199	4.41556	12.5345	C3
TCGA-93-A4JN-01	0.304684	4.56009	2.8571	37	0.617948	2.0304	C3
TCGA-93-A4JO-01	0.493245	3.63691	3.13416	24	0.314792	1.45949	C4
TCGA-93-A4JP-01	0.260141	NA	2.14584	26	0.524297	1.42725	C4
TCGA-93-A4JQ-01	0.511194	3.66984	4.04215	61	0.915889	2.89539	C4
TCGA-95-7039-01	0.194833	0	2.07944	713	9.82332	34.3816	C3
TCGA-95-7043-01	0.105467	2.38302	1.09861	697	8.74154	31.3799	C2
TCGA-95-7562-01	0.201976	3.24183	2.14584	173	2.88065	10.9162	C4
TCGA-95-7567-01	0.265351	3.76319	4.03812	257	7.50432	24.412	C2
TCGA-95-7944-01	0.464105	1.40139	NA	74	2.19011	5.71203	C4
TCGA-95-7947-01	0.211269	3.96209	3.66549	198	4.51526	13.785	C4
TCGA-95-7948-01	0.112548	3.94065	1.90615	76	0.783057	4.03575	C3
TCGA-95-8039-01	0.293874	1.87365	3.84002	43	0.841935	2.4356	C2
TCGA-95-8494-01	0.214786	NA	1.94591	47	1.03464	2.35667	C1
TCGA-95-A4VK-01	0.306294	2.92623	3.49166	90	1.80094	6.20323	C3
TCGA-95-A4VN-01	0.454917	2.56427	3.19663	181	3.24295	11.3788	C3
TCGA-95-A4VP-01	0.407342	1.90752	2.60898	64	1.07166	3.07015	C2
TCGA-97-7546-01	0.277076	2.26696	3.1418	122	2.13661	7.05375	C2
TCGA-97-7547-01	0.209713	2.30263	3.07522	71	1.72429	4.50736	C1
TCGA-97-7552-01	0.485473	4.09438	3.42214	13	0.510206	0.84034	C4
TCGA-97-7553-01	0.412698	3.60566	3.56462	17	0.363145	1.0615	C4
TCGA-97-7554-01	0.266182	3.63672	1.94591	189	3.53005	11.2962	C3
TCGA-97-7937-01	0.187472	0.925233	0.693147	149	3.40126	13.605	C1
TCGA-97-7941-01	0.227724	2.19388	3.36213	42	0.735093	2.35842	C4
TCGA-97-8171-01	0.0308607	2.86408	1.09861	26	0.447418	1.34225	C1
TCGA-97-8172-01	0.335549	3.5838	4.4843	131	2.0304	7.13625	C1
TCGA-97-8174-01	0.271938	4.16296	3.92458	102	1.26461	4.41142	C2
TCGA-97-8175-01	0.358448	NA	2.30259	9	0.230962	0.721755	C1
TCGA-97-8176-01	0.30361	2.52536	1.79176	76	1.31724	3.57944	C3
TCGA-97-8177-01	0.395711	3.02449	3.60564	14	0.339002	0.819256	C4
TCGA-97-8179-01	0.116845	NA	1.76015	71	1.1527	4.13284	C2
TCGA-97-8547-01	0.24642	NA	2.19722	18	0.521028	1.4473	C4
TCGA-97-8552-01	0.248435	NA	3.37909	10	0.171798	0.572659	C2
TCGA-97-A4LX-01	0.552084	4.54467	3.98944	71	1.44496	4.16148	C4
TCGA-97-A4M0-01	0.215143	1.99119	3.6705	138	3.26013	10.1657	C2
TCGA-97-A4M1-01	0.173137	NA	2.27187	17	0.315078	1.08845	C4
TCGA-97-A4M2-01	0.436969	4.24088	3.45011	15	0.177768	0.681444	C4
TCGA-97-A4M3-01	0.130271	2.10334	1.973	104	1.06378	5.43389	C2
TCGA-97-A4M5-01	0.30154	2.68324	3.04482	40	1.04283	3.72038	C4
TCGA-97-A4M6-01	0.363205	2.35614	3.68465	15	0.38355	0.796603	C4
TCGA-97-A4M7-01	0.409631	3.66726	3.80569	171	2.5726	7.71781	C4
TCGA-99-7458-01	0.329517	2.81426	4.56518	205	3.66947	11.9041	C1
TCGA-99-8025-01	0.199753	3.50311	2.33837	212	3.5399	12.5533	C3
TCGA-99-8028-01	0.512027	5.10497	4.37495	210	3.38981	10.6954	C4
TCGA-99-8032-01	0.312386	4.15419	3.12029	198	3.04732	10.337	C2
TCGA-99-8033-01	0.402545	2.45087	2.32026	96	1.43426	4.85206	C3
TCGA-99-AA5R-01	0.415893	4.77295	3.78122	18	0.390856	1.29283	C4
TCGA-J2-8192-01	0.318307	3.00708	3.48094	27	0.586242	1.81735	C4
TCGA-J2-8194-01	0.250183	NA	1.84622	66	1.01836	4.04349	C2
TCGA-J2-A4AD-01	0.231672	1.44075	2.02533	124	2.5845	8.16466	C3
TCGA-J2-A4AG-01	0.479429	3.50748	3.17483	38	0.819744	2.27707	C4
TCGA-L4-A4E5-01	0.228805	3.88398	2.39591	81	2.73848	8.51636	C3
TCGA-L4-A4E6-01	0.43669	2.49016	3.45596	6	0.208625	0.208625	C4
TCGA-L9-A443-01	0.163678	1.14923	1.70455	128	1.49596	6.67196	C1
TCGA-L9-A444-01	0.412882	3.97213	3.29548	274	4.6004	13.7711	C4
TCGA-L9-A50W-01	0.154588	3.48896	3.17805	21	0.124472	0.964656	C1
TCGA-L9-A5IP-01	0.296086	4.00511	2.21025	153	2.60762	7.8539	C3
TCGA-L9-A743-01	0.50433	4.78769	4.27781	69	1.04012	3.05733	C4
TCGA-L9-A7SV-01	0.0874234	2.60138	2.28927	713	14.6205	42.7272	C1
TCGA-L9-A8F4-01	0.462728	4.47501	4.21888	379	6.19398	20.0465	C4
TCGA-MN-A4N1-01	0.158387	1.2614	0.636514	224	3.45033	11.5206	C3
TCGA-MN-A4N4-01	0.279447	3.75506	1.09861	707	10.9222	37.4021	C3
TCGA-MN-A4N5-01	0.283358	2.33503	2.30061	219	3.07219	11.2264	C2
TCGA-MP-A4SV-01	0.383987	4.47217	3.87677	172	2.81473	8.47383	C4
TCGA-MP-A4SW-01	0.389075	2.9362	3.20017	31	0.665051	1.59034	C2
TCGA-MP-A4SY-01	0.278688	1.96813	1.88916	90	1.03715	4.29266	C3
TCGA-MP-A4T4-01	0.504197	4.62636	3.91851	185	2.84366	9.83674	C4
TCGA-MP-A4T6-01	0.203721	3.01744	3.20245	36	0.668687	1.65718	C1
TCGA-MP-A4T7-01	0.263226	2.07526	2.30349	78	0.790935	3.54456	C2
TCGA-MP-A4T8-01	0.169011	0.906384	1.90615	58	0.865095	3.07258	C3
TCGA-MP-A4T9-01	0.384136	1.322	2.72629	17	0.40521	0.752533	C3
TCGA-MP-A4TA-01	0.577713	3.56043	2.88449	140	3.00825	8.58664	C3
TCGA-MP-A4TC-01	0.370633	2.88174	2.69345	89	2.0209	6.29366	C3
TCGA-MP-A4TD-01	0.326814	3.94661	3.01463	40	0.696585	1.82854	C2
TCGA-MP-A4TE-01	0.204612	4.02676	1.38629	71	1.03348	3.53106	C2
TCGA-MP-A4TF-01	0.360278	4.2433	1.38629	105	3.28734	10.6475	C3
TCGA-MP-A4TH-01	0.394304	4.31719	4.10987	33	0.653027	3.02767	C2
TCGA-MP-A4TI-01	0.508272	1.46926	4.18649	96	2.48871	5.60674	C3
TCGA-MP-A4TJ-01	0.509913	4.13825	3.53963	39	0.65885	2.40623	C4
TCGA-MP-A4TK-01	0.334534	3.96874	3.27545	60	2.65748	8.63681	C3
TCGA-MP-A5C7-01	0.067335	2.72713	1.09861	31	0.830729	1.57552	C2
TCGA-NJ-A4YF-01	0.232181	2.89866	1.33218	244	4.23446	15.3247	C3
TCGA-NJ-A4YG-01	0.338028	1.57983	2.87822	46	1.05803	3.63161	C2
TCGA-NJ-A4YP-01	0.327973	2.48705	2.96325	192	4.47998	13.0642	C3
TCGA-NJ-A4YQ-01	0.534274	4.23019	3.77375	552	8.30154	27.9446	C4
TCGA-NJ-A55R-01	0.345369	3.48761	2.73011	94	2.07097	6.4966	C2
TCGA-NJ-A7XG-01	0.122267	0.573702	1.79176	17	0.572987	0.85948	C2
TCGA-O1-A52J-01	0.283192	NA	3.10797	86	1.35859	4.27813	C2
TCGA-S2-AA1A-01	0.419555	5.09964	4.17227	38	0.98927	3.06056	C4

[truncated: 1 more sheets: Table S10]
